# Supplementary material for: Aphid gene expression following polerovirus acquisition is host species dependent
Source: Front Plant Sci. 2024 Mar 8;15:1341781. doi: 10.3389/fpls.2024.1341781 (PMC10957536; doi:10.3389/fpls.2024.1341781)
Supplement: Supplementary Table 2 — List of DEGs associated with significant GO terms in A. gossypii that acquired CLRDV from infected cotton plant. [file Table_1.xlsx]

## Sheet: Table S1
Table S1: List of primers used to validate DEGs in A. gossypii that acquired CLRDV from infected cotton, hibiscus, okra, and prickly sida plants.
Cotton
Gene ID	Primer ID	Forward primer sequence	Name	Reverse primer sequence	Product length
XM_027993316.1	Cot1F	GTACGGGAATTTGGCGAACG	Cot1R	TAGTGTCGAAGGTGTCGCTG	134
XM_027983311.1	Cot2F	CCGTGACGATTTGGAGTCCT	Cot2R	AGGGTAACCATCGCAAAGGC	160
XM_027997073.1	Cot3F	CCTGACCAGCTATCCGTTGG	Cot3R	CTTCCAGACTTTGGGCGTCT	109
XM_027995802.1	Cot4F	TCGGCGAACAAATCAATCGT	Cot4R	TTCTTAAAGTCGCGGCCCAT	182
XM_027984066.1	Cot5F	CGTTGGCCACGTAATGTTCC	Cot5R	ACGACGGTTTGATCAGGTCC	167
XM_027994211.1	Cot6F	ATTGGATCATCGGCGTCCAG	Cot6R	TACTCGTAGCAGTTGCAGCC	133
XM_027991109.1	Cot7F	CGTTGTCGTACTTGCAACCG	Cot7R	CGCCACTATAAATGGCGCTC	147
XM_027991987.1	Cot8F	CCACAAACCGAATCAACGACC	Cot8R	CTGTTGTTTCGGGATCAGATGT	121
XM_027993732.1	Cot9F	TGGAGCTCAACCACCCATTG	Cot9R	TACTTCCACCAGTCGGACCA	134
XM_027985285.1	Cot10F	TACAGAAGTGCACCACCACC	Cot10R	TGAACGTTATGCCAGCCTGT	136
Hibiscus
Gene ID	Primer ID	Forward primer sequence	Name	Reverse primer sequence	Product length
XM_027998057.1	Hib1F	ACAGCGCTTCTTGGTTTGAC	Hib1R	TCTGTAAGCGCTGATGCAAA	116
XM_027998229.1	Hib2F	ACACATCACACACGTTCGGT	Hib2R	CAGCCCATTAGAGCCACCAA	118
XM_027994201.1	Hib3F	TGTTCGGACACCTGATGGTC	Hib3R	TAACCCGAGCGGGCAAAAT	138
XM_027990206.1	Hib4F	CGGCGATCAATGAGGTGGT	Hib4R	GCACATCTTGTGTGCCCATT	144
XM_027998728.1	Hib5F	AGGCGTATTCAATGTGGCCG	Hib5R	ACTTGACCGCCGGAATTGAT	181
XM_027981154.1	Hib6F	CTGCACCGCCAACTGAAAAT	Hib6R	GGCTTTGATGCAGTCTTGGC	179
XM_027997446.1	Hib7F	TTGCGGTTCCCCCAAATGAT	Hib7R	ATAGCAGCTGTCATTGCTCGT	154
XM_027986331.1	Hib8F	CCAAACGAACCGTTTCACCG	Hib8R	ACGGCCAAGTAAACATGCAC	146
XM_027990498.1	Hib9F	TGGATGGCAATGCAGTGAGT	Hib9R	AGATCGCTCTCTTCCACCAT	106
XM_027994668.1	Hib10F	GCTTGGTGATTCCGACATGC	Hib10R	GGCTGTAGTAGCGGCTAAGG	157
Okra
Gene ID	Primer ID	Forward primer sequence	Name	Reverse primer sequence	Product length
XM_027980515.1	Okra1F	TCGTGGTAGCTGCAGGTATTT	Okra1R	AGTTTTGATTTTCCTACACCGGG	148
XM_027985285.1	Okra2F	TACAGAAGTGCACCACCACC	Okra2R	TGAACGTTATGCCAGCCTGT	136
XM_027982903.1	Okra3F	CGAAGGCATTCGTCGTCTCT	Okra3R	AACATACTAGCGGCATGCGT	119
XM_027986347.1	Okra4F	GCCTATACGAATTGGCGCTG	Okra4R	GCGACCAGTCTCGTCCAAT	149
XM_027992439.1	Okra5F	CGGATCTCGAGTACCGGTTG	Okra5R	AGGACAGTGCACGGCTTTTA	125
XM_027988288.1	Okra6F	TTCAGGTCACCATCGCACAT	Okra6R	TCGCTGTGCTCAGATTCTCC	150
XM_027998216.1	Okra7F	ACAAAATGAGTGAACGTGCGG	Okra7R	GTCGCTATACGATCAGGTGACA	145
XM_027990243.1	Okra8F	GGACTGCGAAGAGACGAAGT	Okra8R	TGCAACCGGTAGTTGTCCTC	186
XM_027991745.1	Okra9F	TGAGTGCGCTCAAAATGCAG	Okra9R	GCTCAGCTTCAAGCCGTTTT	168
XM_027995335.1	Okra10F	TTGCCATTTGCCGTACAACG	Okra10R	CGCGTTTAGTCGGACTGTCT	111
Prickly sida
Gene ID	Primer ID	Forward primer sequence	Name	Reverse primer sequence	Product length
XM_027985240.1	Tea1F	TGTGGCAAGAGTGCAGATTT	Tea1R	GTGGCATGATTTCTTGTTTGGT	200
XM_027991191.1	Tea2F	AGAGCCATCAAACGCGTACT	Tea2R	TTGTCCTCAGCCGATTCACC	107
XM_027987646.1	Tea3F	AGCTCAAGTGAGTGCTGCAT	Tea3R	CACGTGCAACTCCACTTCCT	113
XM_027992297.1	Tea4F	GTGTCCTGGAAACATGGGCT	Tea4R	TGAACAGACGCTGATCCTGC	132
XM_027996560.1	Tea5F	AGAAACCGACCGGTTCCAAA	Tea5R	TCTAATACGGCCAGGGGGAT	113
XM_027996276.1	Tea6F	ACGATGACGTGCCTGAAACT	Tea6R	CGAAGCTCGAACGAGTGACA	102
XM_027991280.1	Tea7F	TGCTCGAATTACGCGTTGTG	Tea7R	GGCAAGATGGTGGCAACTTT	176
XM_027984663.1	Tea8F	ATCCAAGACGTGTTGCTCGT	Tea8R	GGTGAACGTCTGGGTCTGTT	126
XM_027998462.1	Tea9F	TAGAGCGCAGAGGGAAGTCT	Tea9R	GTACTCCATAATCGGCGGGG	148
XM_027982426.1	Tea10F	GAACTAGCAGTTGGCCCGTA	Tea10R	CCAACCACTGTGATCCTCCG	183

## Sheet: Table S2
Table S2: DEGs associated with significant GO terms for DEGs in viruliferous A. gossypii that acquired CLRDV from infected cotton plants
Biological Process	Function
GO:0007017	microtubule-based process	LFC
XM_027988533.1	tubulin beta chain-like isoform X1	11.5165
XM_027984857.1	LOW QUALITY PROTEIN: WD repeat-containing protein 63-like	10.1029
XM_027990258.1	tubulin glycylase 3A-like	9.96602
XM_027983483.1	tubulin polyglutamylase TTLL6-like	8.86689
XM_027988162.1	cAMP-dependent protein kinase complex	8.7903
XM_027981321.1	tubulin beta chain-like	8.7502
XM_027997094.1	radial spoke head protein 9 homolog	8.5029
XM_027984856.1	uncharacterized protein LOC114122253	8.27523
XM_027994836.1	EF-hand domain-containing protein 1-like	8.24399
XM_027994019.1	tubulin glycylase 3A-like	8.23748
XM_027993333.1	dynein heavy chain 10, axonemal-like	8.21546
XM_027994492.1	radial spoke head 1 homolog	8.08937
XM_027994774.1	regucalcin-like	7.92208
XM_027983119.1	radial spoke head protein 4 homolog A-like	7.806
XM_027985117.1	valine--tRNA ligase-like isoform X2	7.72033
XM_027985860.1	tubulin beta-1 chain-like	7.70532
XM_027998569.1	dynein light chain roadblock-type 2-like	7.64482
XM_027993027.1	uncharacterized protein LOC114128506	7.5551
XM_027987414.1	tubulin beta chain-like	7.37064
XM_027988130.1	cilia- and flagella-associated protein 61-like	7.0073
XM_027994722.1	33 kDa inner dynein arm light chain, axonemal-like	6.9844
XM_027983407.1	LOW QUALITY PROTEIN: protein monoglycylase TTLL8-like	6.69425
XM_027985451.1	sperm-associated antigen 6-like	6.4631
XM_027988632.1	paramyosin-like	6.20125
XM_027987713.1	tubulin glycylase 3A-like	6.17954
XM_027989510.1	radial spoke head protein 6 homolog A-like	6.08126
XM_027983665.1	sperm flagellar protein 1-like	6.02846
XM_027991076.1	uncharacterized protein LOC114127002	5.79946
XM_027997485.1	dynein heavy chain 2, axonemal-like	5.59784
XM_027984631.1	dynein heavy chain 10, axonemal	5.48747
XM_027985455.1	tubulin beta chain-like	5.48026
XM_027995017.1	dynein intermediate chain 3, ciliary-like isoform X1	5.40278
XM_027989015.1	LOW QUALITY PROTEIN: dynein heavy chain 8, axonemal-like	5.36295
XM_027995786.1	sperm-associated antigen 6-like	5.31837
XM_027995662.1	probable tubulin polyglutamylase TTLL1	5.24808
XM_027993918.1	tubulin glycylase 3A-like	5.19329
XM_027984373.1	LOW QUALITY PROTEIN: dynein heavy chain 5, axonemal-like	5.12719
XM_027996666.1	tubulin glycylase 3A-like	5.03241
XM_027994745.1	tektin-4	4.99742
XM_027990098.1	dynein intermediate chain 2, ciliary-like	4.97769
XM_027984175.1	dynein assembly factor 1, axonemal-like	4.37133
XM_027997491.1	uncharacterized protein PFB0145c	4.3151
XM_027991090.1	armadillo repeat-containing protein gudu-like	4.0065
XM_027984191.1	tubulin glycylase 3A-like	3.9708
XM_027989711.1	structural constituent of cytoskeleton	3.61283
XM_027994675.1	axonemal 84 kDa protein-like	3.47267
XM_027994654.1	uncharacterized protein LOC114129809	3.22478
XM_027983653.1	dynein heavy chain 7, axonemal-like	3.22298
XM_027987503.1	dynein assembly factor 4, axonemal-like	2.72908
XM_027986916.1	zinc finger MYND domain-containing protein 10	2.62403
XM_027983075.1	dynein heavy chain 7, axonemal-like	2.37151
XM_027985758.1	dynein light chain roadblock-type 2-like	2.30726
XM_027989776.1	myosin heavy chain, non-muscle isoform X3	2.28295
XM_027995802.1	uncharacterized protein LOC114130752	2.17538
XM_027995806.1	dynein heavy chain 3, axonemal-like	2.06578
XM_027986962.1	ephrin type-B receptor 1-B isoform X1	1.78361
XM_027993732.1	LOW QUALITY PROTEIN: dynein heavy chain 7, axonemal-like	1.67429
XM_027995805.1	katanin p60 ATPase-containing subunit A1-like	1.62066
XM_027989191.1	LOW QUALITY PROTEIN: dynein heavy chain 6, axonemal-like	1.31652
XM_027994742.1	small ubiquitin-related modifier 2-like	1.01057
XM_027982219.1	chromodomain-helicase-DNA-binding protein Mi-2 homolog isoform X2	-1.11175
XM_027993003.1	axin-2 isoform X1	-1.28082
XM_027986058.1	centromere/kinetochore protein zw10 homolog isoform X1	-7.22134
XM_027998744.1	flap endonuclease GEN	-7.64184
XM_027981977.1	serine/threonine-protein kinase fused-like isoform X2	-8.0868
XM_027996369.1	fidgetin-like protein 1	-8.65359
XM_027987787.1	dual specificity protein phosphatase CDC14C-like	-9.12561
XM_027994176.1	breast carcinoma-amplified sequence 3 homolog isoform X2	-9.40587
GO:0046034	ATP metabolic process
XM_027988697.1	pyruvate kinase-like	9.27715
XM_027998688.1	ATP-dependent 6-phosphofructokinase-like	7.78681
XM_027997579.1	ATP synthase subunit s, mitochondrial-like	7.67398
XM_027991756.1	LOW QUALITY PROTEIN: adenylate kinase 9-like	6.06251
XM_027996804.1	pyruvate kinase-like	3.72309
XM_027981290.1	putative ATP synthase subunit f, mitochondrial isoform X1	3.5067
XM_027981291.1	putative ATP synthase subunit f, mitochondrial isoform X2	3.5067
XM_027989776.1	myosin heavy chain, non-muscle isoform X3	2.28295
XM_027989836.1	uncharacterized protein LOC114125986 isoform X1	1.95987
XM_027990295.1	phosphoglycerate mutase 2-like	1.88486
XM_027990596.1	cystinosin homolog isoform X1	1.43735
XM_027989368.1	protein shifted	1.1559
XM_027992954.1	NAD kinase-like isoform X5	-1.70903
XM_027983386.1	sodium/potassium-transporting ATPase subunit alpha isoform X6	-6.51862
XM_027996369.1	fidgetin-like protein 1	-8.65359
Cellular Component	Function
GO:0005952	cAMP-dependent protein kinase complex
XM_027990451.1	cAMP-dependent protein kinase catalytic subunit beta-like	7.28007
XM_027993316.1	cAMP-dependent protein kinase catalytic subunit beta-like	7.03128
XM_027988926.1	cAMP-dependent protein kinase catalytic subunit gamma-like	6.51021
Molecular function	Function
GO:0005200	structural constituent of cytoskeleton
XM_027988533.1	tubulin beta chain-like isoform X1	11.5165
XM_027981321.1	tubulin beta chain-like	8.7502
XM_027985860.1	tubulin beta-1 chain-like	7.70532
XM_027987414.1	tubulin beta chain-like	7.37064
XM_027985455.1	tubulin beta chain-like	5.48026
XM_027989711.1	gamma-tubulin complex component 3 homolog	3.61283
XM_027980714.1	troponin T isoform X5	2.85823
XM_027980713.1	troponin T isoform X4	2.51382

## Sheet: Table S3
Table S3: DEGs associated with significant GO terms for DEGs in viruliferous A. gossypii that acquired CLRDV from infected hibiscus plants
Biological Process	Function
GO:0042440	pigment metabolic process	LFC
XM_027989401.1	dynactin subunit 1 isoform X3	-8.87027
XM_027996935.1	alpha-mannosidase 2 isoform X2	-8.34642
XM_027991329.1	GATA-binding factor A-like isoform X1	-7.80206
XM_027987436.1	carotenoid isomerooxygenase isoform X2	-7.75626
XM_027986342.1	GTP cyclohydrolase 1 isoform X1	-6.247
XM_027994411.1	UDP-glucuronosyltransferase 2C1-like	-1.38103
XM_027986963.1	ephrin type-B receptor 1-B isoform X2	-1.16359
XM_027990986.1	G protein-coupled receptor kinase 1 isoform X1	-1.12672
XM_027991330.1	GATA-binding factor A-like isoform X1	7.9393
GO:0008152	metabolic process
XM_027981070.1	60S ribosomal protein L10	-26.1833
XM_027990206.1	60S ribosomal protein L31-like	-12.3125
XM_027990279.1	ankyrin repeat domain-containing protein 17-like isoform X9	-10.6113
XM_027992083.1	CDK5 regulatory subunit-associated protein 1	-10.2592
XM_027984739.1	mitochondrial dicarboxylate carrier	-10.0404
XM_027990207.1	60S ribosomal protein L31-like	-9.87756
XM_027980885.1	proteasome subunit beta type-3-like	-8.97187
XM_027989401.1	dynactin subunit 1 isoform X3	-8.87027
XM_027984749.1	guanine nucleotide exchange factor DBS-like	-8.82535
XM_027986192.1	Fanconi anemia group D2 protein	-8.55981
XM_027980740.1	ATP-dependent RNA helicase DDX54	-8.50675
XM_027982697.1	methylcrotonoyl-CoA carboxylase beta chain, mitochondrial	-8.50227
XM_027993847.1	stomatin-like protein 2, mitochondrial isoform X2	-8.37405
XM_027996935.1	alpha-mannosidase 2 isoform X2	-8.34642
XM_027988798.1	uncharacterized protein LOC114125236 isoform X2	-8.29206
XM_027998057.1	dehydrogenase/reductase SDR family member 4 isoform X2	-8.16909
XM_027983622.1	structural constituent of cytoskeleton	-8.11707
XM_027983505.1	probable phosphorylase b kinase regulatory subunit alpha isoform X1	-8.07736
XM_027985668.1	suppressor of fused homolog	-8.05617
XM_027991329.1	GATA-binding factor A-like isoform X1	-7.80206
XM_027987436.1	carotenoid isomerooxygenase isoform X2	-7.75626
XM_027994147.1	nitrilase and fragile histidine triad fusion protein NitFhit	-7.71596
XM_027982406.1	cAMP-dependent protein kinase complex	-7.63302
XM_027992807.1	lysosomal aspartic protease-like	-7.48848
XM_027980950.1	tRNA (adenine(58)-N(1))-methyltransferase catalytic subunit TRMT61A	-7.2874
XM_027983834.1	peroxisomal targeting signal 1 receptor isoform X1	-7.24826
XM_027990571.1	hsp90 co-chaperone Cdc37	-7.16206
XM_027998744.1	flap endonuclease GEN	-7.15468
XM_027989866.1	low molecular weight phosphotyrosine protein phosphatase-like	-6.99168
XM_027991186.1	DDB1- and CUL4-associated factor 10 isoform X1	-6.92751
XM_027990498.1	PHD finger protein 14 isoform X1	-6.87769
XM_027984546.1	kelch-like protein 2 isoform X4	-6.76776
XM_027986342.1	GTP cyclohydrolase 1 isoform X1	-6.247
XM_027996190.1	protein dispatched isoform X2	-5.10082
XM_027996216.1	trans-1,2-dihydrobenzene-1,2-diol dehydrogenase-like	-3.96726
XM_027998763.1	dopamine N-acetyltransferase-like isoform X5	-3.88024
XM_027984374.1	SWI/SNF-related matrix-associated actin-dependent regulator of chromatin subfamily A-like protein 1	-3.57478
XM_027989016.1	SWI/SNF-related matrix-associated actin-dependent regulator of chromatin subfamily A-like protein 1	-3.57478
XM_027993025.1	cytochrome c oxidase assembly protein COX19-like	-3.33726
XM_027981361.1	putative riboflavin kinase	-3.28456
XM_027996477.1	sepiapterin reductase-like	-3.10146
XM_027992668.1	S-formylglutathione hydrolase	-3.09374
XM_027981604.1	lactase-phlorizin hydrolase-like	-2.01252
XM_027989096.1	glycogen debranching enzyme isoform X2	-1.98342
XM_027996846.1	male-specific lethal 1-like 1 isoform X2	-1.97156
XM_027981602.1	myrosinase 1-like	-1.80763
XM_027987236.1	juvenile hormone acid O-methyltransferase-like	-1.78785
XM_027981588.1	lactase-phlorizin hydrolase-like	-1.70844
XM_027981154.1	probable serine/threonine-protein kinase MARK-A isoform X1	-1.70728
XM_027993429.1	probable multidrug resistance-associated protein lethal(2)03659	-1.5124
XM_027994938.1	zinc finger protein GLIS2 homolog isoform X2	-1.47833
XM_027993435.1	probable multidrug resistance-associated protein lethal(2)03659	-1.4326
XM_027986218.1	protein held out wings isoform X1	-1.42436
XM_027981600.1	myrosinase 1-like	-1.40389
XM_027994411.1	UDP-glucuronosyltransferase 2C1-like	-1.38103
XM_027981301.1	uncharacterized protein CG4449 isoform X1	-1.3784
XM_027984983.1	PAN2-PAN3 deadenylation complex catalytic subunit PAN2	-1.37301
XM_027992890.1	NEDD4-binding protein 2 isoform X1	-1.36866
XM_027990586.1	beta-galactosidase-like	-1.36386
XM_027984205.1	acyl-protein thioesterase 1-like	-1.34474
XM_027986495.1	aminoacylase-1-like isoform X1	-1.305
XM_027997466.1	misshapen-like kinase 1 isoform X2	-1.29277
XM_027981313.1	nipped-B-like protein isoform X1	-1.27189
XM_027994955.1	acyl-CoA synthetase family member 2, mitochondrial-like	-1.25184
XM_027984355.1	longitudinals lacking protein, isoforms H/M/V-like isoform X36	-1.24998
XM_027997609.1	kynurenine/alpha-aminoadipate aminotransferase, mitochondrial-like isoform X3	-1.2347
XM_027989091.1	zinc finger CCCH domain-containing protein 10-like isoform X9	-1.20541
XM_027995581.1	transcriptional regulator ovo isoform X3	-1.17298
XM_027986963.1	ephrin type-B receptor 1-B isoform X2	-1.16359
XM_027990986.1	G protein-coupled receptor kinase 1 isoform X1	-1.12672
XM_027992902.1	zinc finger protein ubi-d4 isoform X1	-1.12665
XM_027994369.1	proto-oncogene tyrosine-protein kinase ROS-like isoform X1	-1.10063
XM_027984090.1	fatty acid synthase-like	-1.07908
XM_027989087.1	zinc finger CCCH domain-containing protein 10-like isoform X6	-1.06554
XM_027987565.1	gamma-glutamyl hydrolase-like isoform X1	-1.03536
XM_027981336.1	transcription factor kayak isoform X1	-1.03362
XM_027983706.1	zinc finger CCCH domain-containing protein 18 isoform X1	-1.0148
XM_027984937.1	serine/threonine-protein kinase tousled-like 2 isoform X1	-1.00483
XM_027989378.1	lysosomal alpha-mannosidase-like isoform X2	-1.00247
XM_027996992.1	RNA-binding protein spenito-like	1.01027
XM_027985018.1	uncharacterized protein LOC114122374 isoform X4	1.03845
XM_027994651.1	cleavage and polyadenylation specificity factor subunit 6-like isoform X3	1.03898
XM_027988487.1	legumain-like	1.06218
XM_027983818.1	voltage-dependent calcium channel type A subunit alpha-1 isoform X16	1.06599
XM_027982510.1	neuroendocrine protein 7B2 isoform X1	1.09767
XM_027982649.1	ATP synthase subunit gamma, mitochondrial-like	1.10514
XM_027984337.1	ubiquitin-conjugating enzyme E2 J2-like	1.12782
XM_027986666.1	protein still life, isoform SIF type 1 isoform X3	1.2118
XM_027980666.1	uncharacterized protein LOC114119175	1.23999
XM_027998355.1	serine/threonine-protein kinase Chk1-like	1.31944
XM_027996465.1	hexokinase type 2-like	1.32288
XM_027994742.1	small ubiquitin-related modifier 2-like	1.32683
XM_027992124.1	cullin-3-like	1.3339
XM_027988016.1	elongation of very long chain fatty acids protein AAEL008004-like isoform X1	1.48723
XM_027998728.1	chromobox protein homolog 5-like	1.51013
XM_027997659.1	S-adenosylmethionine synthase-like isoform X1	1.5206
XM_027998545.1	uncharacterized protein LOC114132936	1.53407
XM_027994948.1	E3 SUMO-protein ligase PIAS2-like	1.53465
XM_027984185.1	acyl-CoA Delta(11) desaturase-like	1.53519
XM_027983587.1	cytochrome P450 6a2-like	1.54505
XM_027996683.1	L-xylulose reductase-like	1.55506
XM_027991825.1	E3 ubiquitin-protein ligase RNF8-like	1.58523
XM_027986641.1	inhibitor of growth protein 5-like	1.64305
XM_027986595.1	LOW QUALITY PROTEIN: methyl farnesoate epoxidase-like	1.64305
XM_027989836.1	uncharacterized protein LOC114125986 isoform X1	1.6489
XM_027986704.1	tudor domain-containing protein 5-like	1.66725
XM_027992126.1	peroxidase-like	1.67265
XM_027991100.1	COP9 signalosome complex subunit 7b-like	1.71584
XM_027994536.1	sorting nexin-6 isoform X2	1.88723
XM_027989689.1	aldehyde dehydrogenase, dimeric NADP-preferring isoform X1	1.91544
XM_027987379.1	glucose dehydrogenase [FAD, quinone]-like	2.08735
XM_027996877.1	U3 small nucleolar RNA-associated protein 6 homolog	2.14085
XM_027991798.1	pre-mRNA-splicing factor CWC22 homolog isoform X1	2.14158
XM_027991527.1	ubiquitin carboxyl-terminal hydrolase 47 isoform X2	2.32599
XM_027984251.1	26S proteasome regulatory subunit 6A-B isoform X2	2.67028
XM_027996053.1	E3 ubiquitin-protein ligase XIAP-like	2.77531
XM_027981699.1	mite allergen Der p 3-like	3.47833
XM_027987713.1	tubulin glycylase 3A-like	3.56915
XM_027984191.1	tubulin glycylase 3A-like	4.09717
XM_027993233.1	Krueppel-like factor 14	5.03802
XM_027998688.1	ATP-dependent 6-phosphofructokinase-like	6.69368
XM_027984542.1	kelch-like protein 2 isoform X1	7.02213
XM_027984466.1	serine/threonine-protein kinase nekl-3-like isoform X2	7.34622
XM_027990131.1	alpha-L-fucosidase	7.38108
XM_027994130.1	putative serine protease K12H4.7	7.6161
XM_027991330.1	GATA-binding factor A-like isoform X1	7.9393
XM_027987525.1	cyclin-dependent kinase 1-like	8.07717
XM_027997991.1	putative inorganic phosphate cotransporter isoform X1	8.09651
XM_027981165.1	probable cytosolic Fe-S cluster assembly factor AGAP009023 isoform X3	8.09723
XM_027983633.1	aryl hydrocarbon receptor nuclear translocator homolog isoform X4	8.34712
XM_027988112.1	X-ray repair cross-complementing protein 5-like isoform X1	8.63013
XM_027982124.1	uncharacterized protein LOC114120265 isoform X1	11.4428
GO:0007049	cell cycle
XM_027990279.1	ankyrin repeat domain-containing protein 17-like isoform X9	-10.6113
XM_027992083.1	CDK5 regulatory subunit-associated protein 1	-10.2592
XM_027986004.1	transforming acidic coiled-coil-containing protein 1-like	-8.91583
XM_027989401.1	dynactin subunit 1 isoform X3	-8.87027
XM_027986192.1	Fanconi anemia group D2 protein	-8.55981
XM_027991329.1	GATA-binding factor A-like isoform X1	-7.80206
XM_027983834.1	peroxisomal targeting signal 1 receptor isoform X1	-7.24826
XM_027990571.1	hsp90 co-chaperone Cdc37	-7.16206
XM_027998744.1	flap endonuclease GEN	-7.15468
XM_027984546.1	kelch-like protein 2 isoform X4	-6.76776
XM_027991151.1	uncharacterized protein LOC114127055 isoform X1	-6.75824
XM_027988576.1	ensconsin-like isoform X7	-6.51746
XM_027986342.1	GTP cyclohydrolase 1 isoform X1	-6.247
XM_027984374.1	SWI/SNF-related matrix-associated actin-dependent regulator of chromatin subfamily A-like protein 1	-3.57478
XM_027989016.1	SWI/SNF-related matrix-associated actin-dependent regulator of chromatin subfamily A-like protein 1	-3.57478
XM_027994967.1	profilin-like	-2.74958
XM_027997466.1	misshapen-like kinase 1 isoform X2	-1.29277
XM_027981313.1	nipped-B-like protein isoform X1	-1.27189
XM_027995581.1	transcriptional regulator ovo isoform X3	-1.17298
XM_027984937.1	serine/threonine-protein kinase tousled-like 2 isoform X1	-1.00483
XM_027988487.1	legumain-like	1.06218
XM_027998355.1	serine/threonine-protein kinase Chk1-like	1.31944
XM_027994742.1	small ubiquitin-related modifier 2-like	1.32683
XM_027992124.1	cullin-3-like	1.3339
XM_027998728.1	chromobox protein homolog 5-like	1.51013
XM_027994948.1	E3 SUMO-protein ligase PIAS2-like	1.53465
XM_027984185.1	acyl-CoA Delta(11) desaturase-like	1.53519
XM_027986641.1	inhibitor of growth protein 5-like	1.64305
XM_027986704.1	tudor domain-containing protein 5-like	1.66725
XM_027991527.1	ubiquitin carboxyl-terminal hydrolase 47 isoform X2	2.32599
XM_027984542.1	kelch-like protein 2 isoform X1	7.02213
XM_027984466.1	serine/threonine-protein kinase nekl-3-like isoform X2	7.34622
XM_027991330.1	GATA-binding factor A-like isoform X1	7.9393
XM_027987525.1	cyclin-dependent kinase 1-like	8.07717
XM_027988613.1	ensconsin-like isoform X12	8.1402
Cellular Component	Function
Molecular function	Function
GO:0016740	transferase activity
XM_027992083.1	CDK5 regulatory subunit-associated protein 1	-10.2592
XM_027983622.1	protein gustavus isoform X3	-8.11707
XM_027983505.1	probable phosphorylase b kinase regulatory subunit alpha isoform X1	-8.07736
XM_027980950.1	tRNA (adenine(58)-N(1))-methyltransferase catalytic subunit TRMT61A	-7.2874
XM_027983834.1	peroxisomal targeting signal 1 receptor isoform X1	-7.24826
XM_027990571.1	hsp90 co-chaperone Cdc37	-7.16206
XM_027998763.1	dopamine N-acetyltransferase-like isoform X5	-3.88024
XM_027981361.1	putative riboflavin kinase	-3.28456
XM_027981604.1	lactase-phlorizin hydrolase-like	-2.01252
XM_027989096.1	glycogen debranching enzyme isoform X2	-1.98342
XM_027981602.1	myrosinase 1-like	-1.80763
XM_027987236.1	juvenile hormone acid O-methyltransferase-like	-1.78785
XM_027981588.1	lactase-phlorizin hydrolase-like	-1.70844
XM_027981154.1	probable serine/threonine-protein kinase MARK-A isoform X1	-1.70728
XM_027981600.1	myrosinase 1-like	-1.40389
XM_027994411.1	UDP-glucuronosyltransferase 2C1-like	-1.38103
XM_027992890.1	NEDD4-binding protein 2 isoform X1	-1.36866
XM_027997466.1	misshapen-like kinase 1 isoform X2	-1.29277
XM_027997609.1	kynurenine/alpha-aminoadipate aminotransferase, mitochondrial-like isoform X3	-1.2347
XM_027986963.1	ephrin type-B receptor 1-B isoform X2	-1.16359
XM_027990986.1	G protein-coupled receptor kinase 1 isoform X1	-1.12672
XM_027994369.1	proto-oncogene tyrosine-protein kinase ROS-like isoform X1	-1.10063
XM_027984090.1	fatty acid synthase-like	-1.07908
XM_027984937.1	serine/threonine-protein kinase tousled-like 2 isoform X1	-1.00483
XM_027984337.1	ubiquitin-conjugating enzyme E2 J2-like	1.12782
XM_027998355.1	serine/threonine-protein kinase Chk1-like	1.31944
XM_027996465.1	hexokinase type 2-like	1.32288
XM_027994742.1	small ubiquitin-related modifier 2-like	1.32683
XM_027992124.1	cullin-3-like	1.3339
XM_027988016.1	elongation of very long chain fatty acids protein AAEL008004-like isoform X1	1.48723
XM_027997659.1	S-adenosylmethionine synthase-like isoform X1	1.5206
XM_027994948.1	E3 SUMO-protein ligase PIAS2-like	1.53465
XM_027991825.1	E3 ubiquitin-protein ligase RNF8-like	1.58523
XM_027996053.1	E3 ubiquitin-protein ligase XIAP-like	2.77531
XM_027998688.1	ATP-dependent 6-phosphofructokinase-like	6.69368
XM_027984466.1	serine/threonine-protein kinase nekl-3-like isoform X2	7.34622
XM_027987525.1	cyclin-dependent kinase 1-like	8.07717
GO:0031386	protein tag
XM_027981301.1	uncharacterized protein CG4449 isoform X1	-1.3784
XM_027994742.1	small ubiquitin-related modifier 2-like	1.32683

## Sheet: Table S4
Table S4: DEGs associated with significant GO terms forDEGs in viruliferous A. gossypii that acquired CLRDV from infected okra plants
Biological Process	Function
GO:0008152	metabolic process	LFC
XM_027989778.1	myosin heavy chain, non-muscle isoform X5	-25.5597
XM_027990845.1	protein Malvolio-like isoform X2	-24.5137
XM_027990206.1	60S ribosomal protein L31-like	-15.1918
XM_027990207.1	60S ribosomal protein L31-like	-13.217
XM_027980885.1	proteasome subunit beta type-3-like	-12.5549
XM_027985668.1	suppressor of fused homolog	-11.3249
XM_027992807.1	lysosomal aspartic protease-like	-11.2515
XM_027987341.1	myotubularin-related protein 3 isoform X1	-10.9401
XM_027980740.1	ATP-dependent RNA helicase DDX54	-10.4167
XM_027988300.1	membrane-associated guanylate kinase, WW and PDZ domain-containing protein 1 isoform X1	-10.2433
XM_027995211.1	bromodomain-containing protein 3-like isoform X1	-10.1196
XM_027995849.1	calcineurin subunit B type 2	-9.98827
XM_027992608.1	lymphoid-specific helicase-like	-9.95586
XM_027989160.1	glutathione hydrolase 1 proenzyme-like isoform X2	-9.9071
XM_027983882.1	mediator of RNA polymerase II transcription subunit 27-like	-9.86724
XM_027992363.1	ADP-ribosylation factor-binding protein GGA1 isoform X1	-9.79021
XM_027983210.1	BTB/POZ domain-containing protein 9 isoform X1	-9.57498
XM_027984729.1	uncharacterized protein LOC114122154 isoform X1	-9.29353
XM_027986401.1	protein ECT2 isoform X1	-9.00046
XM_027982499.1	mitogen-activated protein kinase kinase kinase 10 isoform X1	-8.96119
XM_027992665.1	S-formylglutathione hydrolase	-8.88891
XM_027982703.1	centromere-associated protein E isoform X4	-8.87834
XM_027994542.1	MAPK/MAK/MRK overlapping kinase-like	-8.63685
XM_027988713.1	eukaryotic translation initiation factor 1A, X-chromosomal-like	-8.49125
XM_027990998.1	(11Z)-hexadec-11-enoyl-CoA conjugase-like	-8.48562
XM_027982532.1	probable multidrug resistance-associated protein lethal(2)03659	-8.35492
XM_027990855.1	beclin-1-like protein A isoform X1	-8.29263
XM_027983687.1	26S proteasome non-ATPase regulatory subunit 1-like	-8.25206
XM_027995212.1	bromodomain-containing protein 3-like isoform X2	-8.24098
XM_027995089.1	lysophosphatidylcholine acyltransferase isoform X1	-8.23254
XM_027994521.1	phosphatidylinositol 3-kinase regulatory subunit gamma-like	-8.19837
XM_027992710.1	potassium voltage-gated channel subfamily H member 8 isoform X1	-8.10104
XM_027983788.1	ribonucleoprotein PTB-binding 2-like isoform X1	-8.06024
XM_027989866.1	low molecular weight phosphotyrosine protein phosphatase-like	-7.90857
XM_027993801.1	probable RNA-binding protein 46	-7.73876
XM_027996616.1	pyruvate kinase-like isoform X1	-7.66274
XM_027996641.1	pseudouridine-5'-phosphatase-like	-7.59521
XM_027989159.1	glutathione hydrolase 1 proenzyme-like isoform X2	-7.55927
XM_027994774.1	regucalcin-like	-7.37976
XM_027990243.1	uncharacterized protein LOC114126328	-7.34678
XM_027983545.1	SHC-transforming protein 1	-7.22199
XM_027994019.1	tubulin glycylase 3A-like	-7.11116
XM_027988697.1	pyruvate kinase-like	-6.83492
XM_027985945.1	ras-related and estrogen-regulated growth inhibitor isoform X2	-6.82885
XM_027992049.1	uncharacterized protein LOC114127728	-6.75266
XM_027983407.1	LOW QUALITY PROTEIN: protein monoglycylase TTLL8-like	-6.70024
XM_027985899.1	myosin-IB-like	-6.59603
XM_027996037.1	uncharacterized protein LOC114130938 isoform X5	-6.58906
XM_027985527.1	GSK3B-interacting protein-like	-6.50708
XM_027985470.1	terminal uridylyltransferase Tailor-like	-6.43773
XM_027986246.1	probable phospholipid hydroperoxide glutathione peroxidase isoform X5	-6.39368
XM_027994138.1	WD repeat-containing protein on Y chromosome	-6.23163
XM_027986280.1	inositol monophosphatase 1-like	-6.14348
XM_027988338.1	zinc finger and BTB domain-containing protein 4-like	-5.30304
XM_027991582.1	trehalase-like	-5.15746
XM_027987713.1	tubulin glycylase 3A-like	-5.06087
XM_027989409.1	actin-binding LIM protein 1-like isoform X1	-4.88929
XM_027983858.1	polyhomeotic-proximal chromatin protein-like isoform X1	-4.83693
XM_027988771.1	14 kDa phosphohistidine phosphatase isoform X1	-4.69721
XM_027998280.1	L-xylulose reductase-like	-4.64242
XM_027981699.1	mite allergen Der p 3-like	-4.64172
XM_027997142.1	ankyrin repeat and ELMO domain-containing protein D-like	-4.60868
XM_027983269.1	uncharacterized protein LOC114121098	-4.55697
XM_027992684.1	5'-AMP-activated protein kinase subunit gamma isoform X1	-4.50691
XM_027997924.1	testis-specific serine/threonine-protein kinase 4-like	-4.44554
XM_027991549.1	H/ACA ribonucleoprotein complex subunit 2-like protein	-4.34661
XM_027991080.1	UBX domain-containing protein 4-like	-4.33224
XM_027981594.1	uncharacterized protein LOC114119871 isoform X4	-4.30205
XM_027988096.1	metal resistance protein YCF1-like	-4.2719
XM_027988145.1	PHD finger protein 14-like	-4.23128
XM_027988724.1	DNA ligase 3 isoform X1	-4.22866
XM_027980584.1	echinoderm microtubule-associated protein-like CG42247	-4.20581
XM_027986967.1	ephrin type-B receptor 1-B isoform X6	-4.12794
XM_027991756.1	LOW QUALITY PROTEIN: adenylate kinase 9-like	-4.004
XM_027993657.1	myosin-IB	-3.99088
XM_027984205.1	acyl-protein thioesterase 1-like	-3.78654
XM_027991302.1	glyoxalase domain-containing protein 4-like	-3.7779
XM_027984655.1	heat shock 70 kDa protein cognate 4 isoform X4	-3.71583
XM_027983031.1	adenylosuccinate lyase isoform X2	-3.50099
XM_027990576.1	threonine--tRNA ligase, cytoplasmic	-3.45936
XM_027989081.1	zinc finger CCCH domain-containing protein 10-like isoform X2	-3.45104
XM_027987912.1	nuclear factor 1 X-type isoform X6	-3.21494
XM_027993754.1	uncharacterized protein LOC114129116	-3.12212
XM_027991263.1	prenylcysteine oxidase 1-like	-2.86729
XM_027992341.1	phosphatidylinositol N-acetylglucosaminyltransferase subunit P	-2.77857
XM_027982690.1	UDP-glucuronosyltransferase 2B1-like	-2.56927
XM_027994590.1	ATP-binding cassette sub-family F member 1 isoform X1	-2.50473
XM_027982289.1	beta-galactosidase-like isoform X2	-2.4356
XM_027986192.1	Fanconi anemia group D2 protein	-2.42872
XM_027990599.1	serine/threonine-protein kinase Genghis Khan isoform X3	-2.30003
XM_027994600.1	glucose dehydrogenase [FAD, quinone] isoform X2	-2.29669
XM_027991805.1	neprilysin-2-like	-2.2653
XM_027982911.1	splicing factor 1	-2.24948
XM_027987088.1	mediator of RNA polymerase II transcription subunit 22	-2.23305
XM_027986641.1	inhibitor of growth protein 5-like	-2.17213
XM_027988364.1	G2/M phase-specific E3 ubiquitin-protein ligase-like isoform X1	-2.16582
XM_027991613.1	protein apterous-like isoform X1	-2.13278
XM_027983380.1	longitudinals lacking protein, isoforms A/B/D/L-like isoform X23	-2.07778
XM_027980324.1	far upstream element-binding protein 3 isoform X2	-2.03722
XM_027985394.1	trans-1,2-dihydrobenzene-1,2-diol dehydrogenase-like	-2.02281
XM_027998235.1	chorion peroxidase-like	-1.9851
XM_027995688.1	arginyl-tRNA--protein transferase 1 isoform X1	-1.97565
XM_027995581.1	transcriptional regulator ovo isoform X3	-1.97219
XM_027980398.1	RING finger protein nhl-1 isoform X4	-1.94808
XM_027988371.1	uncharacterized protein LOC114124925 isoform X1	-1.93245
XM_027994529.1	venom dipeptidyl peptidase 4 isoform X3	-1.91154
XM_027984646.1	RNA-binding protein 1-like isoform X2	-1.86303
XM_027994742.1	small ubiquitin-related modifier 2-like	-1.85796
XM_027986245.1	probable phospholipid hydroperoxide glutathione peroxidase isoform X4	-1.83699
XM_027986772.1	thiamine transporter 1-like isoform X2	-1.82268
XM_027992017.1	heat shock factor protein isoform X2	-1.77274
XM_027996471.1	neurabin-1 isoform X1	-1.77111
XM_027991840.1	AT-rich interactive domain-containing protein 4B-like isoform X4	-1.76681
XM_027984359.1	ubiquitin carboxyl-terminal hydrolase 10 isoform X1	-1.76319
XM_027995373.1	serine protease nudel	-1.75748
XM_027993434.1	probable multidrug resistance-associated protein lethal(2)03659	-1.75315
XM_027992535.1	uncharacterized protein LOC114128106	-1.72922
XM_027982219.1	chromodomain-helicase-DNA-binding protein Mi-2 homolog isoform X2	-1.72142
XM_027990657.1	protein couch potato-like isoform X1	-1.69621
XM_027993424.1	paired box protein Pax-6-like	-1.67371
XM_027982204.1	uncharacterized protein LOC114120333	-1.65785
XM_027992378.1	fumarylacetoacetase	-1.6477
XM_027980933.1	serine/threonine-protein kinase WNK1 isoform X1	-1.64556
XM_027992778.1	protein-L-isoaspartate(D-aspartate) O-methyltransferase isoform X1	-1.62939
XM_027987030.1	glyoxylate reductase/hydroxypyruvate reductase-like	-1.62296
XM_027995999.1	dystonin isoform X4	-1.60416
XM_027980643.1	isocitrate dehydrogenase [NADP], mitochondrial-like isoform X2	-1.59974
XM_027996922.1	insulin receptor substrate 1-like isoform X1	-1.58466
XM_027987910.1	nuclear factor 1 X-type isoform X5	-1.57645
XM_027989156.1	glutathione hydrolase 1 proenzyme-like isoform X2	-1.57247
XM_027992519.1	UDP-glucuronosyltransferase 2B15-like isoform X1	-1.55193
XM_027997567.1	zinc finger protein 22-like	-1.55176
XM_027983666.1	heterogeneous nuclear ribonucleoprotein K isoform X1	-1.54383
XM_027998010.1	alpha-tubulin N-acetyltransferase 1-like isoform X1	-1.53074
XM_027988423.1	deformed epidermal autoregulatory factor 1-like	-1.51486
XM_027986063.1	H/ACA ribonucleoprotein complex subunit 1	-1.51177
XM_027985188.1	transcription initiation factor TFIID subunit 9-like	-1.50191
XM_027990276.1	ankyrin repeat domain-containing protein 17-like isoform X6	-1.49352
XM_027987503.1	dynein assembly factor 4, axonemal-like	-1.48281
XM_027981735.1	zinc finger protein 628-like isoform X1	-1.47205
XM_027998791.1	uncharacterized protein LOC114133142 isoform X2	-1.47151
XM_027996436.1	RNA-binding protein 24-like isoform X1	-1.46943
XM_027982483.1	homeotic protein spalt-major-like isoform X2	-1.46532
XM_027986366.1	PC4 and SFRS1-interacting protein isoform X1	-1.45134
XM_027981201.1	RNA-binding protein with serine-rich domain 1 isoform X1	-1.4507
XM_027987133.1	thiamine transporter 2-like	-1.45058
XM_027995283.1	putative inorganic phosphate cotransporter isoform X2	-1.44635
XM_027983388.1	band 4.1-like protein 5	-1.44498
XM_027990986.1	G protein-coupled receptor kinase 1 isoform X1	-1.44143
XM_027997261.1	protein yellow	-1.4248
XM_027991755.1	calcium/calmodulin-dependent protein kinase type II alpha chain isoform X8	-1.42367
XM_027998016.1	cholinesterase-like	-1.42171
XM_027982523.1	probable multidrug resistance-associated protein lethal(2)03659 isoform X1	-1.42063
XM_027981846.1	furin-like protease 2 isoform X2	-1.41427
XM_027982302.1	RNA-binding protein cabeza-like isoform X1	-1.41169
XM_027984878.1	ras-related protein Rab-14	-1.41125
XM_027995364.1	protein wings apart-like isoform X2	-1.41062
XM_027986450.1	T-complex protein 1 subunit theta	-1.40656
XM_027993706.1	RNA polymerase II subunit A C-terminal domain phosphatase-like isoform X2	-1.4027
XM_027994364.1	serine/threonine-protein kinase unc-51	-1.39233
XM_027989465.1	KH domain-containing, RNA-binding, signal transduction-associated protein 2	-1.38886
XM_027986347.1	probable cytochrome P450 6a20	-1.38431
XM_027989327.1	acetyl-coenzyme A transporter 1-like	-1.36702
XM_027996785.1	cytochrome P450 6j1-like	-1.36547
XM_027991716.1	multidrug resistance-associated protein 1 isoform X3	-1.36539
XM_027995885.1	uncharacterized protein LOC114130821 isoform X2	-1.36508
XM_027992810.1	uncharacterized protein LOC114128324	-1.36288
XM_027996970.1	protein Fer3-like	-1.35141
XM_027988409.1	DNA repair protein RAD51 homolog 3	-1.34611
XM_027989083.1	zinc finger CCCH domain-containing protein 10-like isoform X3	-1.34187
XM_027987334.1	elongation of very long chain fatty acids protein AAEL008004-like	-1.33215
XM_027993912.1	zinc finger protein 436-like isoform X4	-1.33099
XM_027995998.1	dystonin isoform X3	-1.32388
XM_027989764.1	fatty acyl-CoA reductase wat-like	-1.31056
XM_027986926.1	protein-L-isoaspartate O-methyltransferase domain-containing protein 1-like	-1.30476
XM_027992566.1	homeobox protein H55	-1.3001
XM_027981708.1	beta-galactosidase-like	-1.2945
XM_027994232.1	pyruvate dehydrogenase phosphatase regulatory subunit, mitochondrial-like isoform X1	-1.29291
XM_027993998.1	rho guanine nucleotide exchange factor 11 isoform X2	-1.29099
XM_027983905.1	probable tyrosyl-DNA phosphodiesterase isoform X1	-1.28863
XM_027982526.1	longitudinals lacking protein, isoforms A/B/D/L-like isoform X12	-1.28619
XM_027986218.1	protein held out wings isoform X1	-1.2852
XM_027990173.1	polyribonucleotide nucleotidyltransferase 1, mitochondrial-like	-1.28239
XM_027992010.1	ribose-phosphate pyrophosphokinase 1 isoform X2	-1.28099
XM_027997581.1	probable elongator complex protein 2	-1.27794
XM_027984176.1	LOW QUALITY PROTEIN: SET domain-containing protein SmydA-8-like	-1.27664
XM_027995071.1	hydroxyacyl-coenzyme A dehydrogenase, mitochondrial-like	-1.27581
XM_027987391.1	dynein heavy chain, cytoplasmic isoform X4	-1.26833
XM_027985640.1	beta-1,4-galactosyltransferase galt-1-like	-1.26793
XM_027993243.1	multidrug resistance protein 1A-like isoform X2	-1.26149
XM_027989087.1	zinc finger CCCH domain-containing protein 10-like isoform X6	-1.25873
XM_027992874.1	glutamate receptor-interacting protein 1 isoform X2	-1.25136
XM_027995897.1	amphiphysin isoform X2	-1.24461
XM_027991828.1	neprilysin-2-like	-1.23807
XM_027983656.1	cGMP-specific 3',5'-cyclic phosphodiesterase isoform X1	-1.23724
XM_027991460.1	kynurenine--oxoglutarate transaminase 3-like isoform X2	-1.23717
XM_027983632.1	aryl hydrocarbon receptor nuclear translocator homolog isoform X3	-1.22712
XM_027992261.1	FH1/FH2 domain-containing protein 3 isoform X1	-1.2268
XM_027987051.1	ring canal kelch homolog	-1.20633
XM_027998417.1	cap-specific mRNA (nucleoside-2'-O-)-methyltransferase 2-like	-1.19696
XM_027982023.1	double-strand break repair protein MRE11-like	-1.19264
XM_027989948.1	protein vein	-1.19014
XM_027981761.1	la protein homolog	-1.1863
XM_027996594.1	DNA topoisomerase 2	-1.17996
XM_027988677.1	phosphofurin acidic cluster sorting protein 1 isoform X2	-1.17796
XM_027986429.1	paxillin isoform X1	-1.17342
XM_027984467.1	probable ATP-dependent RNA helicase DDX43	-1.17243
XM_027996063.1	multidrug resistance protein 1-like isoform X2	-1.16598
XM_027986242.1	probable phospholipid hydroperoxide glutathione peroxidase isoform X3	-1.16432
XM_027984342.1	LOW QUALITY PROTEIN: mitochondrial ornithine transporter 1-like	-1.16192
XM_027995848.1	calcineurin subunit B type 2	-1.15905
XM_027994041.1	histone deacetylase 4 isoform X5	-1.15396
XM_027996686.1	synaptic functional regulator FMR1 isoform X3	-1.15258
XM_027984615.1	BRCA2 and CDKN1A-interacting protein	-1.14978
XM_027985993.1	hormone receptor 4-like isoform X2	-1.1425
XM_027996300.1	protein transport protein Sec61 subunit gamma	-1.1424
XM_027991458.1	kynurenine--oxoglutarate transaminase 3-like isoform X2	-1.13404
XM_027996408.1	transcriptional repressor p66-beta isoform X2	-1.13323
XM_027989588.1	interferon regulatory factor 2-binding protein-like A isoform X1	-1.13297
XM_027987873.1	tetratricopeptide repeat protein 37	-1.12756
XM_027990356.1	ATP-binding cassette sub-family D member 3	-1.12305
XM_027986804.1	hydroxymethylglutaryl-CoA synthase 2	-1.12161
XM_027986195.1	uncharacterized protein LOC114123276	-1.11946
XM_027984543.1	kelch-like protein 2 isoform X1	-1.116
XM_027990995.1	(11Z)-hexadec-11-enoyl-CoA conjugase-like	-1.11434
XM_027995335.1	homeobox protein SIX6	-1.11338
XM_027989339.1	DDB1- and CUL4-associated factor 1 isoform X1	-1.11313
XM_027981549.1	UDP-glucuronosyltransferase 2C1-like	-1.11234
XM_027995289.1	WD repeat and FYVE domain-containing protein 3 isoform X3	-1.10698
XM_027991457.1	kynurenine--oxoglutarate transaminase 3-like isoform X1	-1.10344
XM_027980860.1	RNA polymerase II transcriptional coactivator	-1.10128
XM_027994996.1	cytochrome c oxidase subunit 7C, mitochondrial-like	-1.09625
XM_027996476.1	sepiapterin reductase-like	-1.0876
XM_027990114.1	calpain-A-like	-1.08287
XM_027990461.1	mpv17-like protein 2	-1.08218
XM_027989678.1	E3 ubiquitin-protein ligase hyd isoform X6	-1.0763
XM_027996685.1	synaptic functional regulator FMR1 isoform X2	-1.07058
XM_027989693.1	aldehyde dehydrogenase, dimeric NADP-preferring isoform X4	-1.07026
XM_027992245.1	procollagen-lysine,2-oxoglutarate 5-dioxygenase-like	-1.06148
XM_027993433.1	multidrug resistance-associated protein 4-like	-1.06108
XM_027980688.1	brefeldin A-inhibited guanine nucleotide-exchange protein 3 isoform X2	-1.0571
XM_027987238.1	uncharacterized protein LOC114124072	-1.05411
XM_027981546.1	UDP-glucuronosyltransferase 2C1-like	-1.0534
XM_027998108.1	UDP-glucuronosyltransferase 2B10-like isoform X3	-1.05082
XM_027991204.1	putative peptidyl-tRNA hydrolase PTRHD1	-1.05044
XM_027983612.1	kelch domain-containing protein 10 homolog isoform X2	-1.05023
XM_027987220.1	rRNA 2'-O-methyltransferase fibrillarin	-1.04613
XM_027980683.1	uncharacterized transmembrane protein DDB_G0289901-like	-1.03997
XM_027992012.1	ribose-phosphate pyrophosphokinase 2 isoform X4	-1.0363
XM_027987344.1	FUN14 domain-containing protein 1-like isoform X1	-1.03038
XM_027996061.1	multidrug resistance protein 1B-like isoform X1	-1.02799
XM_027982887.1	angiotensin-converting enzyme-like isoform X1	-1.02438
XM_027990456.1	cytochrome P450 307a1-like	-1.01904
XM_027992681.1	chromatin-remodeling complex ATPase chain Iswi isoform X2	-1.01471
XM_027989817.1	jmjC domain-containing histone demethylation protein 1 isoform X4	-1.00979
XM_027988532.1	ATP-dependent RNA helicase vasa-like	-1.00934
XM_027988293.1	transcription factor 12 isoform X3	-1.00574
XM_027983668.1	heterogeneous nuclear ribonucleoprotein K isoform X2	-1.00568
XM_027985615.1	msx2-interacting protein-like isoform X1	-1.00353
XM_027989977.1	palmitoyltransferase ZDHHC3 isoform X1	1.00931
XM_027983937.1	glycogen phosphorylase isoform X1	1.01421
XM_027986368.1	partner of Y14 and mago isoform X2	1.01562
XM_027987313.1	GPI mannosyltransferase 2-like	1.01605
XM_027994385.1	proto-oncogene tyrosine-protein kinase ROS-like isoform X3	1.02149
XM_027993821.1	mitochondrial Rho GTPase	1.02495
XM_027987038.1	lipase member H-A-like	1.02576
XM_027984779.1	thiamine transporter 2-like	1.02729
XM_027986017.1	serine/threonine-protein phosphatase 4 catalytic subunit	1.02803
XM_027992567.1	insulin-like receptor isoform X2	1.02916
XM_027992423.1	L-xylulose reductase-like	1.03189
XM_027989804.1	AT-rich interactive domain-containing protein 1A isoform X2	1.03254
XM_027987078.1	E3 ubiquitin-protein ligase PPP1R11-like	1.03377
XM_027998432.1	PDZ domain-containing protein GIPC1	1.03634
XM_027994498.1	vanin-like protein 2 isoform X1	1.03919
XM_027994954.1	LOW QUALITY PROTEIN: acyl-CoA synthetase family member 2, mitochondrial-like	1.03952
XM_027995420.1	protein 5NUC-like	1.03975
XM_027985829.1	DNA excision repair protein ERCC-6-like isoform X1	1.04158
XM_027996113.1	uncharacterized protein LOC114130999 isoform X2	1.04329
XM_027994847.1	S-adenosylmethionine sensor upstream of mTORC1-like	1.04745
XM_027982467.1	phosphatidylinositol 4-kinase type 2-beta	1.04821
XM_027992628.1	probable maltase	1.04843
XM_027990119.1	hydroxymethylglutaryl-CoA lyase, mitochondrial isoform X1	1.05086
XM_027993639.1	cationic amino acid transporter 2-like	1.05369
XM_027996611.1	7SK snRNA methylphosphate capping enzyme-like	1.06068
XM_027981784.1	oligosaccharyltransferase complex subunit ostc-A	1.06423
XM_027992416.1	glycoprotein 3-alpha-L-fucosyltransferase A-like	1.06523
XM_027989106.1	esterase E4-like	1.06731
XM_027996135.1	TP53-regulated inhibitor of apoptosis 1-like isoform X1	1.07283
XM_027982319.1	RNA-binding protein 1-like isoform X1	1.07857
XM_027990773.1	protein phosphatase 1 regulatory subunit 3B-like isoform X2	1.07897
XM_027991276.1	galactosylceramide sulfotransferase-like isoform X2	1.0822
XM_027993950.1	pyridoxal kinase	1.08282
XM_027998586.1	transcription initiation factor TFIID subunit 4-like	1.0903
XM_027990509.1	LOW QUALITY PROTEIN: uncharacterized protein LOC114126538	1.09647
XM_027989013.1	probable E3 ubiquitin-protein ligase RNF144A	1.09734
XM_027986367.1	partner of Y14 and mago isoform X2	1.09927
XM_027998043.1	synapse-associated protein of 47 kDa-like isoform X2	1.09955
XM_027987331.1	elongation of very long chain fatty acids protein 4-like isoform X2	1.10051
XM_027996627.1	proteoglycan Cow isoform X2	1.10239
XM_027981452.1	formylglycine-generating enzyme	1.10317
XM_027996243.1	SOSS complex subunit B homolog	1.10574
XM_027980883.1	proteasome subunit beta type-3-like	1.10658
XM_027989484.1	uncharacterized protein LOC114125717	1.10799
XM_027988369.1	BAG domain-containing protein Samui isoform X2	1.11085
XM_027985665.1	N-acetylglucosamine-6-phosphate deacetylase	1.11348
XM_027993488.1	inhibitor of growth protein 4-like	1.1135
XM_027996357.1	prolyl 4-hydroxylase subunit alpha-2-like	1.11434
XM_027985893.1	protein NDNF	1.11866
XM_027993251.1	ethanolamine kinase 1	1.12635
XM_027995708.1	26S proteasome non-ATPase regulatory subunit 9	1.14778
XM_027992845.1	phosphatidylinositol 3,4,5-trisphosphate 3-phosphatase and dual-specificity protein phosphatase PTEN isoform X3	1.16692
XM_027993203.1	phytanoyl-CoA dioxygenase domain-containing protein 1 homolog	1.16708
XM_027988039.1	uncharacterized protein LOC114124697	1.16779
XM_027988589.1	histone-lysine N-methyltransferase, H3 lysine-79 specific-like	1.16934
XM_027984635.1	uncharacterized protein LOC114122080 isoform X1	1.17165
XM_027982510.1	neuroendocrine protein 7B2 isoform X1	1.1744
XM_027983499.1	hydroxyacylglutathione hydrolase, mitochondrial isoform X2	1.18555
XM_027985018.1	uncharacterized protein LOC114122374 isoform X4	1.19434
XM_027991904.1	maltase 1-like	1.19633
XM_027985546.1	endochitinase	1.19667
XM_027985521.1	phosphatidylinositol 4-phosphate 5-kinase type-1 alpha-like isoform X1	1.19686
XM_027984903.1	serine--tRNA synthetase-like protein Slimp isoform X1	1.20768
XM_027998749.1	mitochondrial pyruvate carrier 2-like	1.20843
XM_027997821.1	transmembrane protein 14C-like	1.20938
XM_027981728.1	alpha-1,3-mannosyl-glycoprotein 4-beta-N-acetylglucosaminyltransferase B-like isoform X1	1.21215
XM_027980727.1	ets DNA-binding protein pokkuri-like	1.21627
XM_027998788.1	G-protein coupled receptor 143-like	1.21667
XM_027986060.1	fatty acid-binding protein, muscle-like	1.22799
XM_027993109.1	ethylmalonyl-CoA decarboxylase-like	1.23068
XM_027985995.1	protein lethal(2)essential for life	1.23108
XM_027981603.1	myrosinase 1-like	1.23109
XM_027994290.1	lipopolysaccharide-induced tumor necrosis factor-alpha factor homolog	1.236
XM_027985029.1	PAN2-PAN3 deadenylation complex subunit PAN3	1.25005
XM_027993416.1	dynamin isoform X7	1.25267
XM_027982623.1	delta(24)-sterol reductase-like isoform X2	1.25588
XM_027983182.1	1,2-dihydroxy-3-keto-5-methylthiopentene dioxygenase-like isoform X2	1.25895
XM_027987759.1	tyrosine kinase receptor Cad96Ca-like isoform X2	1.25993
XM_027992685.1	5'-AMP-activated protein kinase subunit gamma isoform X1	1.26253
XM_027988587.1	histone-lysine N-methyltransferase, H3 lysine-79 specific-like	1.26502
XM_027989899.1	copper chaperone for superoxide dismutase	1.26538
XM_027989485.1	ring canal kelch homolog	1.2783
XM_027994503.1	vanin-like protein 1 isoform X2	1.28534
XM_027992415.1	uncharacterized protein LOC114128009	1.28544
XM_027982907.1	splicing factor 1	1.28584
XM_027998541.1	SPRY domain-containing SOCS box protein 3-like	1.28757
XM_027984815.1	WW domain-binding protein 2 isoform X2	1.28958
XM_027991922.1	lysosomal aspartic protease-like	1.28999
XM_027984485.1	S-adenosylmethionine synthase-like isoform X1	1.30262
XM_027991171.1	serpin B6-like isoform X2	1.30308
XM_027994457.1	thiamine transporter 1-like	1.30641
XM_027997222.1	zinc finger Ran-binding domain-containing protein 2-like	1.31582
XM_027983749.1	myrosinase 1-like	1.31771
XM_027980502.1	zinc finger protein 431-like	1.32352
XM_027996250.1	JNK-interacting protein 1 isoform X2	1.33124
XM_027995803.1	tyrosine-protein phosphatase non-receptor type 9-like	1.33343
XM_027992365.1	ADP-ribosylation factor-binding protein GGA1 isoform X3	1.3369
XM_027991299.1	glyoxalase domain-containing protein 4-like	1.33995
XM_027992299.1	bile salt-activated lipase-like isoform X4	1.34168
XM_027991178.1	serpin B4-like isoform X8	1.3421
XM_027998170.1	probable serine incorporator isoform X2	1.34296
XM_027991977.1	thymidylate kinase	1.34894
XM_027996912.1	cytochrome b561-like isoform X1	1.35046
XM_027988302.1	membrane-associated guanylate kinase, WW and PDZ domain-containing protein 1 isoform X2	1.35479
XM_027985667.1	suppressor of fused homolog	1.36006
XM_027984809.1	serine/threonine-protein kinase S6KL-like	1.36146
XM_027992629.1	maltase A1-like	1.36371
XM_027987557.1	molybdopterin synthase catalytic subunit 1	1.36755
XM_027997202.1	F-box only protein 28-like isoform X2	1.369
XM_027988384.1	transforming growth factor-beta-induced protein ig-h3	1.37589
XM_027986882.1	matrix metalloproteinase-2-like	1.38377
XM_027980937.1	serine/threonine-protein kinase WNK1 isoform X2	1.38576
XM_027990221.1	caspase-1-like	1.38635
XM_027987565.1	gamma-glutamyl hydrolase-like isoform X1	1.40459
XM_027990596.1	cystinosin homolog isoform X1	1.43508
XM_027989288.1	aldehyde dehydrogenase-like isoform X1	1.43894
XM_027992190.1	putative phosphatidate phosphatase	1.43945
XM_027992251.1	INO80 complex subunit C	1.46346
XM_027990405.1	embryonic polarity protein dorsal-like isoform X1	1.46812
XM_027989295.1	15-hydroxyprostaglandin dehydrogenase [NAD(+)]-like	1.47629
XM_027981670.1	threonylcarbamoyladenosine tRNA methylthiotransferase	1.47752
XM_027985323.1	intraflagellar transport protein 57 homolog isoform X2	1.49958
XM_027992520.1	UDP-glucuronosyltransferase 2A3-like isoform X2	1.50338
XM_027982318.1	RNA-binding protein 1-like isoform X1	1.50476
XM_027987421.1	ubiquitin-conjugating enzyme E2-17 kDa-like	1.50506
XM_027994651.1	cleavage and polyadenylation specificity factor subunit 6-like isoform X3	1.5344
XM_027982573.1	homeobox protein PKNOX2-like	1.54223
XM_027993121.1	ethylmalonyl-CoA decarboxylase-like isoform X1	1.55313
XM_027988779.1	pancreatic triacylglycerol lipase-like	1.57921
XM_027984043.1	UDP-glucuronosyltransferase 2B2-like isoform X1	1.58612
XM_027984333.1	protein patched homolog 1 isoform X4	1.59026
XM_027991760.1	ubiquitin-protein ligase E3A isoform X2	1.59206
XM_027989689.1	aldehyde dehydrogenase, dimeric NADP-preferring isoform X1	1.63792
XM_027993856.1	omega-amidase NIT2-like	1.70162
XM_027982948.1	serine/threonine-protein phosphatase 2A regulatory subunit B'' subunit alpha isoform X3	1.71435
XM_027992021.1	UDP-glucuronosyltransferase 2B2-like isoform X1	1.72082
XM_027997607.1	kynurenine/alpha-aminoadipate aminotransferase, mitochondrial-like isoform X1	1.74423
XM_027989376.1	WD repeat-containing protein 6-like isoform X2	1.76572
XM_027981408.1	activated Cdc42 kinase-like isoform X2	1.76997
XM_027984691.1	TATA-binding protein-associated factor 172-like	1.77225
XM_027981554.1	serine/threonine-protein kinase 16 isoform X2	1.8192
XM_027984038.1	autism susceptibility gene 2 protein-like isoform X2	1.82741
XM_027983876.1	GTP-binding protein 1	1.82759
XM_027995011.1	acidic leucine-rich nuclear phosphoprotein 32 family member A-like isoform X1	1.83486
XM_027988682.1	NAD-dependent protein deacetylase Sirt6	1.83851
XM_027982408.1	Bardet-Biedl syndrome 2 protein homolog isoform X3	1.84431
XM_027993112.1	transcription factor SPT20 homolog isoform X2	1.85642
XM_027989228.1	probable serine/threonine-protein kinase yakA isoform X7	1.89018
XM_027996490.1	cell division cycle protein 27 homolog isoform X2	1.8943
XM_027982541.1	protein N-terminal asparagine amidohydrolase	1.89445
XM_027993857.1	omega-amidase NIT2-like	1.90689
XM_027984908.1	zinc finger protein 593-like isoform X2	1.92613
XM_027991100.1	COP9 signalosome complex subunit 7b-like	1.9442
XM_027986235.1	uncharacterized protein LOC114123311	1.94969
XM_027985659.1	uncharacterized protein LOC114122879	1.95654
XM_027981874.1	alpha-ketoglutarate-dependent dioxygenase alkB homolog 6 isoform X1	1.95826
XM_027984717.1	peroxidase-like	2.02064
XM_027998545.1	uncharacterized protein LOC114132936	2.03099
XM_027981398.1	putative acid phosphatase 5	2.0407
XM_027994291.1	lipopolysaccharide-induced tumor necrosis factor-alpha factor homolog	2.05895
XM_027992399.1	UDP-glucuronosyltransferase 2C1-like isoform X2	2.07771
XM_027996908.1	glutathione synthetase-like isoform X1	2.11351
XM_027994097.1	caspase-1-like	2.13099
XM_027992700.1	DNA replication complex GINS protein SLD5	2.13643
XM_027980515.1	adenylate kinase isoenzyme 6 isoform X2	2.13714
XM_027987236.1	juvenile hormone acid O-methyltransferase-like	2.14727
XM_027983635.1	aryl hydrocarbon receptor nuclear translocator homolog isoform X6	2.18899
XM_027983500.1	hydroxyacylglutathione hydrolase, mitochondrial isoform X2	2.19105
XM_027996287.1	protein fuzzy-like	2.23635
XM_027986026.1	alpha-N-acetylgalactosaminidase-like	2.2525
XM_027988801.1	prostatic acid phosphatase-like	2.32444
XM_027989418.1	probable ATP-dependent DNA helicase HFM1	2.37495
XM_027987275.1	proclotting enzyme-like isoform X2	2.38151
XM_027981605.1	LOW QUALITY PROTEIN: myrosinase 1-like	2.38913
XM_027990752.1	ubiquitin carboxyl-terminal hydrolase 20-like isoform X2	2.48141
XM_027996905.1	myeloid leukemia factor isoform X2	2.48426
XM_027988574.1	histone-lysine N-methyltransferase, H3 lysine-79 specific-like	2.50084
XM_027983587.1	cytochrome P450 6a2-like	2.5755
XM_027991047.1	E3 ubiquitin-protein ligase RNF126-A-like isoform X1	2.59707
XM_027982409.1	Bardet-Biedl syndrome 2 protein homolog isoform X3	2.66934
XM_027980539.1	calcium/calmodulin-dependent protein kinase kinase 1 isoform X2	2.7348
XM_027994649.1	cleavage and polyadenylation specificity factor subunit CG7185-like isoform X1	2.7822
XM_027992751.1	leucine-rich repeat flightless-interacting protein 2 isoform X2	2.78374
XM_027991186.1	DDB1- and CUL4-associated factor 10 isoform X1	2.86023
XM_027990520.1	choline-phosphate cytidylyltransferase A-like	2.98204
XM_027986644.1	erythroid differentiation-related factor 1-like	2.98346
XM_027991996.1	protein arginine N-methyltransferase 9-like	3.01206
XM_027993702.1	ras-related protein Rab-2A	3.08309
XM_027980826.1	inositol oxygenase-like	3.40328
XM_027993518.1	inositol oxygenase-like	3.40328
XM_027981607.1	myrosinase 1-like	3.48318
XM_027998238.1	putative glycerol kinase 5	3.72672
XM_027984773.1	uncharacterized protein LOC114122176	3.956
XM_027990097.1	glycerophosphocholine phosphodiesterase GPCPD1-like isoform X2	4.07592
XM_027994571.1	lysophospholipid acyltransferase 7	4.87892
XM_027992225.1	seipin	5.18495
XM_027992291.1	tyrosine-protein kinase CSK	5.231
XM_027991073.1	bifunctional heparan sulfate N-deacetylase/N-sulfotransferase-like isoform X2	5.36656
XM_027986433.1	paxillin isoform X3	5.56277
XM_027989077.1	cytochrome b5-like	5.9156
XM_027985285.1	peripheral plasma membrane protein CASK isoform X7	5.92428
XM_027986720.1	neither inactivation nor afterpotential protein C isoform X2	5.96138
XM_027996617.1	pyruvate kinase-like isoform X2	6.03525
XM_027998764.1	dopamine N-acetyltransferase-like isoform X4	6.42602
XM_027983724.1	uncharacterized protein LOC114121409 isoform X1	6.93193
XM_027980638.1	zinc finger protein 622-like	6.93612
XM_027987498.1	UDP-glucuronosyltransferase 2B2-like	7.02127
XM_027992624.1	ras-related C3 botulinum toxin substrate 3-like	7.1318
XM_027992178.1	mutS protein homolog 5-like	7.20556
XM_027981419.1	solute carrier family 25 member 40-like isoform X1	7.22192
XM_027996220.1	fibroblast growth factor 1-like	7.48481
XM_027991782.1	calcium/calmodulin-dependent protein kinase type II alpha chain isoform X11	7.51266
XM_027982240.1	protein Wnt-11b-1-like isoform X2	7.52147
XM_027993222.1	cyclin-dependent kinase 1-A-like isoform X1	7.66901
XM_027987547.1	alpha-1,6-mannosyl-glycoprotein 2-beta-N-acetylglucosaminyltransferase isoform X1	7.71513
XM_027989401.1	dynactin subunit 1 isoform X3	7.98799
XM_027989162.1	glutathione hydrolase 1 proenzyme-like isoform X1	8.04736
XM_027991173.1	serpin B4-like isoform X4	8.07518
XM_027992706.1	centromere protein J	8.1024
XM_027998786.1	G-protein coupled receptor 143-like	8.13139
XM_027995847.1	calcineurin subunit B type 2	8.14664
XM_027988877.1	rho guanine nucleotide exchange factor 7 isoform X1	8.17091
XM_027992016.1	heat shock factor protein isoform X1	8.18919
XM_027988313.1	schwannomin-interacting protein 1-like	8.25593
XM_027983956.1	geranylgeranyl transferase type-2 subunit beta	8.28069
XM_027991375.1	modular serine protease-like isoform X1	8.40087
XM_027982164.1	replication protein A 70 kDa DNA-binding subunit-like	8.52533
XM_027987106.1	probable DNA-directed RNA polymerase III subunit RPC6	8.8559
XM_027986406.1	vacuolar protein sorting-associated protein 37A	9.01356
XM_027983608.1	kelch domain-containing protein 10 homolog isoform X1	9.06966
XM_027997612.1	kynurenine/alpha-aminoadipate aminotransferase, mitochondrial-like isoform X3	9.08056
XM_027985810.1	ras-specific guanine nucleotide-releasing factor 1-like isoform X1	9.11089
XM_027984784.1	transcriptional coactivator yorkie-like	9.11201
XM_027983286.1	rho-associated protein kinase 2 isoform X1	9.26975
XM_027997972.1	hydroxyacid-oxoacid transhydrogenase, mitochondrial isoform X1	9.47213
XM_027990035.1	dual specificity protein phosphatase 10-like isoform X4	9.66222
XM_027994036.1	histone deacetylase 4 isoform X3	10.7168
XM_027995846.1	calcineurin subunit B type 2	11.5123
XM_027989816.1	jmjC domain-containing histone demethylation protein 1 isoform X3	12.4856
XM_027992724.1	huntingtin isoform X2	23.7207
XM_027985707.1	puromycin-sensitive aminopeptidase isoform X1	23.8331
GO:0007625	grooming behavior
XM_027992724.1	huntingtin isoform X2	23.7207
XM_027990596.1	cystinosin homolog isoform X1	1.43508
XM_027996685.1	synaptic functional regulator FMR1 isoform X2	-1.07058
XM_027996686.1	synaptic functional regulator FMR1 isoform X3	-1.15258
GO:0007568	aging
XM_027992724.1	huntingtin isoform X2	23.7207
XM_027990035.1	dual specificity protein phosphatase 10-like isoform X4	9.66222
XM_027992016.1	heat shock factor protein isoform X1	8.18919
XM_027993222.1	cyclin-dependent kinase 1-A-like isoform X1	7.66901
XM_027997003.1	heat shock protein 68-like	4.87138
XM_027981156.1	heat shock protein 70 A1-like	4.181
XM_027997432.1	heat shock protein 70 A1-like	4.13336
XM_027987439.1	heat shock protein 70 A1-like	3.57038
XM_027998701.1	heat shock protein 70 A1-like	3.4777
XM_027984663.1	heat shock protein 70 A1-like	3.03249
XM_027990520.1	choline-phosphate cytidylyltransferase A-like	2.98204
XM_027996908.1	glutathione synthetase-like isoform X1	2.11351
XM_027998713.1	heat shock protein 70 A1-like	2.08269
XM_027994291.1	lipopolysaccharide-induced tumor necrosis factor-alpha factor homolog	2.05895
XM_027988682.1	NAD-dependent protein deacetylase Sirt6	1.83851
XM_027989689.1	aldehyde dehydrogenase, dimeric NADP-preferring isoform X1	1.63792
XM_027990221.1	caspase-1-like	1.38635
XM_027991299.1	glyoxalase domain-containing protein 4-like	1.33995
XM_027984485.1	S-adenosylmethionine synthase-like isoform X1	1.30262
XM_027989899.1	copper chaperone for superoxide dismutase	1.26538
XM_027994290.1	lipopolysaccharide-induced tumor necrosis factor-alpha factor homolog	1.236
XM_027985995.1	protein lethal(2)essential for life	1.23108
XM_027980727.1	ets DNA-binding protein pokkuri-like	1.21627
XM_027997821.1	transmembrane protein 14C-like	1.20938
XM_027992845.1	phosphatidylinositol 3,4,5-trisphosphate 3-phosphatase and dual-specificity protein phosphatase PTEN isoform X3	1.16692
XM_027998193.1	oxidation resistance protein 1 isoform X10	1.07401
XM_027992567.1	insulin-like receptor isoform X2	1.02916
XM_027983937.1	glycogen phosphorylase isoform X1	1.01421
XM_027983668.1	heterogeneous nuclear ribonucleoprotein K isoform X2	-1.00568
XM_027989693.1	aldehyde dehydrogenase, dimeric NADP-preferring isoform X4	-1.07026
XM_027990114.1	calpain-A-like	-1.08287
XM_027995623.1	zinc transporter ZIP3-like	-1.14233
XM_027986242.1	probable phospholipid hydroperoxide glutathione peroxidase isoform X3	-1.16432
XM_027996594.1	DNA topoisomerase 2	-1.17996
XM_027992368.1	peptide transporter family 1-like	-1.32431
XM_027994970.1	heterogeneous nuclear ribonucleoprotein L-like	-1.33554
XM_027987657.1	peptide transporter family 1-like	-1.33806
XM_027994364.1	serine/threonine-protein kinase unc-51	-1.39233
XM_027990986.1	G protein-coupled receptor kinase 1 isoform X1	-1.44143
XM_027983666.1	heterogeneous nuclear ribonucleoprotein K isoform X1	-1.54383
XM_027987910.1	nuclear factor 1 X-type isoform X5	-1.57645
XM_027996922.1	insulin receptor substrate 1-like isoform X1	-1.58466
XM_027992778.1	protein-L-isoaspartate(D-aspartate) O-methyltransferase isoform X1	-1.62939
XM_027996471.1	neurabin-1 isoform X1	-1.77111
XM_027992017.1	heat shock factor protein isoform X2	-1.77274
XM_027986245.1	probable phospholipid hydroperoxide glutathione peroxidase isoform X4	-1.83699
XM_027987912.1	nuclear factor 1 X-type isoform X6	-3.21494
XM_027990576.1	threonine--tRNA ligase, cytoplasmic	-3.45936
XM_027984655.1	heat shock 70 kDa protein cognate 4 isoform X4	-3.71583
XM_027991302.1	glyoxalase domain-containing protein 4-like	-3.7779
XM_027988338.1	zinc finger and BTB domain-containing protein 4-like	-5.30304
XM_027986246.1	probable phospholipid hydroperoxide glutathione peroxidase isoform X5	-6.39368
XM_027985945.1	ras-related and estrogen-regulated growth inhibitor isoform X2	-6.82885
XM_027983545.1	SHC-transforming protein 1	-7.22199
XM_027994774.1	regucalcin-like	-7.37976
XM_027992057.1	protein Hook homolog 3	-8.12451
XM_027994521.1	phosphatidylinositol 3-kinase regulatory subunit gamma-like	-8.19837
XM_027995471.1	gamma-tubulin complex component 6-like isoform X1	-8.50987
XM_027982499.1	mitogen-activated protein kinase kinase kinase 10 isoform X1	-8.96119
XM_027989778.1	myosin heavy chain, non-muscle isoform X5	-25.5597
Cellular Component	Function
GO:0005576	extracellular region
XM_027990845.1	protein Malvolio-like isoform X2	-24.5137
XM_027992807.1	lysosomal aspartic protease-like	-11.2515
XM_027989160.1	glutathione hydrolase 1 proenzyme-like isoform X2	-9.9071
XM_027996263.1	protein FAM151B	-9.30239
XM_027992439.1	sushi, von Willebrand factor type A, EGF and pentraxin domain-containing protein 1 isoform X2	-9.14413
XM_027982703.1	centromere-associated protein E isoform X4	-8.87834
XM_027983687.1	26S proteasome non-ATPase regulatory subunit 1-like	-8.25206
XM_027996616.1	pyruvate kinase-like isoform X1	-7.66274
XM_027989159.1	glutathione hydrolase 1 proenzyme-like isoform X2	-7.55927
XM_027994774.1	regucalcin-like	-7.37976
XM_027990243.1	uncharacterized protein LOC114126328	-7.34678
XM_027988144.1	uncharacterized protein LOC114124775	-6.91201
XM_027988697.1	pyruvate kinase-like	-6.83492
XM_027993642.1	myosin regulatory light chain sqh-like	-6.65001
XM_027985527.1	GSK3B-interacting protein-like	-6.50708
XM_027990006.1	cuticle protein 7-like	-6.40115
XM_027986967.1	ephrin type-B receptor 1-B isoform X6	-4.12794
XM_027985338.1	rho GDP-dissociation inhibitor 1	-3.82907
XM_027991263.1	prenylcysteine oxidase 1-like	-2.86729
XM_027982289.1	beta-galactosidase-like isoform X2	-2.4356
XM_027994600.1	glucose dehydrogenase [FAD, quinone] isoform X2	-2.29669
XM_027991805.1	neprilysin-2-like	-2.2653
XM_027994529.1	venom dipeptidyl peptidase 4 isoform X3	-1.91154
XM_027984421.1	NHL repeat-containing protein 2 isoform X1	-1.88598
XM_027984422.1	NHL repeat-containing protein 2 isoform X2	-1.88598
XM_027992778.1	protein-L-isoaspartate(D-aspartate) O-methyltransferase isoform X1	-1.62939
XM_027995999.1	dystonin isoform X4	-1.60416
XM_027989156.1	glutathione hydrolase 1 proenzyme-like isoform X2	-1.57247
XM_027988423.1	deformed epidermal autoregulatory factor 1-like	-1.51486
XM_027997261.1	protein yellow	-1.4248
XM_027998016.1	cholinesterase-like	-1.42171
XM_027986450.1	T-complex protein 1 subunit theta	-1.40656
XM_027995998.1	dystonin isoform X3	-1.32388
XM_027981708.1	beta-galactosidase-like	-1.2945
XM_027987391.1	dynein heavy chain, cytoplasmic isoform X4	-1.26833
XM_027991828.1	neprilysin-2-like	-1.23807
XM_027987051.1	ring canal kelch homolog	-1.20633
XM_027989948.1	protein vein	-1.19014
XM_027984543.1	kelch-like protein 2 isoform X1	-1.116
XM_027989767.1	28 kDa heat- and acid-stable phosphoprotein-like	-1.11226
XM_027982451.1	white collar 1 protein-like	-1.11184
XM_027990114.1	calpain-A-like	-1.08287
XM_027992245.1	procollagen-lysine,2-oxoglutarate 5-dioxygenase-like	-1.06148
XM_027993069.1	papilin isoform X1	-1.02641
XM_027982887.1	angiotensin-converting enzyme-like isoform X1	-1.02438
XM_027983937.1	glycogen phosphorylase isoform X1	1.01421
XM_027992567.1	insulin-like receptor isoform X2	1.02916
XM_027994498.1	vanin-like protein 2 isoform X1	1.03919
XM_027981773.1	synaptic vesicle membrane protein VAT-1 homolog isoform X1	1.04941
XM_027989106.1	esterase E4-like	1.06731
XM_027993950.1	pyridoxal kinase	1.08282
XM_027996627.1	proteoglycan Cow isoform X2	1.10239
XM_027996357.1	prolyl 4-hydroxylase subunit alpha-2-like	1.11434
XM_027985893.1	protein NDNF	1.11866
XM_027989118.1	protein SERAC1	1.13509
XM_027984635.1	uncharacterized protein LOC114122080 isoform X1	1.17165
XM_027982510.1	neuroendocrine protein 7B2 isoform X1	1.1744
XM_027985546.1	endochitinase	1.19667
XM_027985521.1	phosphatidylinositol 4-phosphate 5-kinase type-1 alpha-like isoform X1	1.19686
XM_027986060.1	fatty acid-binding protein, muscle-like	1.22799
XM_027994290.1	lipopolysaccharide-induced tumor necrosis factor-alpha factor homolog	1.236
XM_027993416.1	dynamin isoform X7	1.25267
XM_027989485.1	ring canal kelch homolog	1.2783
XM_027994503.1	vanin-like protein 1 isoform X2	1.28534
XM_027991922.1	lysosomal aspartic protease-like	1.28999
XM_027991171.1	serpin B6-like isoform X2	1.30308
XM_027982547.1	uncharacterized protein LOC114120585 isoform X2	1.33641
XM_027992299.1	bile salt-activated lipase-like isoform X4	1.34168
XM_027991178.1	serpin B4-like isoform X8	1.3421
XM_027981998.1	eclosion hormone-like	1.37536
XM_027988384.1	transforming growth factor-beta-induced protein ig-h3	1.37589
XM_027986882.1	matrix metalloproteinase-2-like	1.38377
XM_027987565.1	gamma-glutamyl hydrolase-like isoform X1	1.40459
XM_027989295.1	15-hydroxyprostaglandin dehydrogenase [NAD(+)]-like	1.47629
XM_027982573.1	homeobox protein PKNOX2-like	1.54223
XM_027988779.1	pancreatic triacylglycerol lipase-like	1.57921
XM_027984333.1	protein patched homolog 1 isoform X4	1.59026
XM_027993856.1	omega-amidase NIT2-like	1.70162
XM_027985339.1	rho GDP-dissociation inhibitor 1	1.73558
XM_027997433.1	actin-related protein 10	1.81042
XM_027993857.1	omega-amidase NIT2-like	1.90689
XM_027986235.1	uncharacterized protein LOC114123311	1.94969
XM_027981398.1	putative acid phosphatase 5	2.0407
XM_027994291.1	lipopolysaccharide-induced tumor necrosis factor-alpha factor homolog	2.05895
XM_027988801.1	prostatic acid phosphatase-like	2.32444
XM_027996262.1	protein FAM151B	2.59969
XM_027985285.1	peripheral plasma membrane protein CASK isoform X7	5.92428
XM_027996617.1	pyruvate kinase-like isoform X2	6.03525
XM_027996220.1	fibroblast growth factor 1-like	7.48481
XM_027982240.1	protein Wnt-11b-1-like isoform X2	7.52147
XM_027989162.1	glutathione hydrolase 1 proenzyme-like isoform X1	8.04736
XM_027991173.1	serpin B4-like isoform X4	8.07518
XM_027998347.1	uncharacterized protein LOC114132776 isoform X2	8.44824
XM_027983286.1	rho-associated protein kinase 2 isoform X1	9.26975
Molecular function	Function
GO:0097493	structural molecule activity conferring ...
XM_027992038.1	flightin isoform X1	-1.77404
XM_027992922.1	LOW QUALITY PROTEIN: uncharacterized protein LOC114128409	-1.14094

## Sheet: Table S5
Table S5: DEGs associated with significant GO terms forDEGs in viruliferous A. gossypii that acquired CLRDV from infected prickly sida plants
Biological Process	Function
GO:0040011	locomotion	FC
XM_027992266.1	paramyosin, long form isoform X2	-13.9909
XM_027983335.1	tropomyosin-2 isoform X4	-13.0613
XM_027988050.1	serine/threonine-protein kinase N2 isoform X2	-10.704
XM_027988219.1	Down syndrome cell adhesion molecule-like protein Dscam2 isoform X31	-9.11389
XM_027994350.1	glutamate-gated chloride channel-like isoform X6	-8.89079
XM_027985895.1	protein NDNF	-7.92308
XM_027994197.1	MAP kinase-activated protein kinase 2	-7.19428
XM_027995140.1	ankyrin-3-like isoform X5	-7.08149
XM_027988239.1	Down syndrome cell adhesion molecule-like protein Dscam2 isoform X50	-7.07128
XM_027986280.1	inositol monophosphatase 1-like	-4.92907
XM_027983455.1	ADP,ATP carrier protein 2	-2.54947
XM_027992836.1	lethal(2) giant larvae protein homolog 2 isoform X1	-1.82765
XM_027983494.1	GTPase-activating protein CdGAPr isoform X2	-1.72832
XM_027984455.1	serine/threonine-protein kinase MARK2-like isoform X8	-1.7108
XM_027980524.1	protein unc-45 homolog A	-1.58891
XM_027995338.1	uncharacterized protein LOC114130370 isoform X2	-1.54709
XM_027993243.1	multidrug resistance protein 1A-like isoform X2	-1.35922
XM_027988368.1	BAG domain-containing protein Samui isoform X1	-1.34496
XM_027988369.1	BAG domain-containing protein Samui isoform X2	-1.34412
XM_027998326.1	2-oxoglutarate dehydrogenase, mitochondrial isoform X2	-1.2213
XM_027996315.1	guanine nucleotide-binding protein subunit alpha homolog isoform X2	-1.15706
XM_027985893.1	protein NDNF	-1.08604
XM_027996916.1	sister chromatid cohesion protein PDS5 homolog B-B	-1.03456
XM_027983337.1	tropomyosin isoform X6	-1.01499
XM_027990017.1	brain tumor protein	-1.00245
XM_027991815.1	cyclic nucleotide-gated cation channel beta-1	1.02892
XM_027988344.1	b(0,+)-type amino acid transporter 1 isoform X1	1.05406
XM_027985943.1	ras-related and estrogen-regulated growth inhibitor isoform X1	1.08877
XM_027995086.1	acetylcholinesterase-like	1.09329
XM_027986223.1	rho GTPase-activating protein 100F-like isoform X3	1.09521
XM_027982948.1	serine/threonine-protein phosphatase 2A regulatory subunit B'' subunit alpha isoform X3	1.15471
XM_027985159.1	longitudinals lacking protein, isoforms A/B/D/L-like isoform X47	1.20427
XM_027985457.1	venom dipeptidyl peptidase 4-like isoform X1	1.20668
XM_027996356.1	prolyl 4-hydroxylase subunit alpha-1-like	1.23336
XM_027982408.1	Bardet-Biedl syndrome 2 protein homolog isoform X3	1.39796
XM_027985112.1	cytoplasmic polyadenylation element-binding protein 1	1.39816
XM_027987204.1	alpha-(1,6)-fucosyltransferase-like	1.50277
XM_027994952.1	serine/threonine-protein phosphatase 6 regulatory ankyrin repeat subunit A isoform X1	1.64881
XM_027990501.1	activin receptor type-2A-like isoform X1	1.68536
XM_027989048.1	plasma membrane calcium-transporting ATPase 2 isoform X3	1.74822
XM_027998746.1	neuropeptide Y receptor type 2-like	1.80967
XM_027988235.1	Down syndrome cell adhesion molecule-like protein Dscam2 isoform X46	1.82555
XM_027980419.1	pendrin-like isoform X1	1.87184
XM_027983353.1	tropomyosin-1, isoforms 9A/A/B isoform X20	1.90452
XM_027991614.1	protein apterous-like isoform X2	2.11282
XM_027992479.1	transient receptor potential cation channel subfamily A member 1 isoform X2	2.17614
XM_027989965.1	LOW QUALITY PROTEIN: cytokine receptor-like	3.58432
XM_027983386.1	sodium/potassium-transporting ATPase subunit alpha isoform X6	4.22099
XM_027989897.1	phosphatidylinositol-binding clathrin assembly protein LAP isoform X7	4.51511
XM_027982667.1	rho GTPase-activating protein conundrum	6.49333
XM_027980935.1	serine/threonine-protein kinase WNK1 isoform X1	6.90102
XM_027983724.1	uncharacterized protein LOC114121409 isoform X1	7.07374
XM_027986911.1	cytochrome P450 315a1, mitochondrial isoform X3	7.20607
XM_027986908.1	cytochrome P450 315a1, mitochondrial isoform X1	7.41964
XM_027983545.1	SHC-transforming protein 1	7.66668
XM_027992706.1	centromere protein J	8.15722
XM_027992705.1	centromere protein J	9.2354
XM_027994038.1	histone deacetylase 4 isoform X4	10.9876
GO:0006457	protein folding
XM_027991868.1	tubulin-specific chaperone E	-7.27709
XM_027997003.1	heat shock protein 68-like	-2.38202
XM_027981156.1	heat shock protein 70 A1-like	-2.19639
XM_027987439.1	heat shock protein 70 A1-like	-1.6646
XM_027980524.1	protein unc-45 homolog A	-1.58891
XM_027984663.1	heat shock protein 70 A1-like	-1.5149
XM_027988368.1	BAG domain-containing protein Samui isoform X1	-1.34496
XM_027988369.1	BAG domain-containing protein Samui isoform X2	-1.34412
XM_027998713.1	heat shock protein 70 A1-like	-1.03942
XM_027998701.1	heat shock protein 70 A1-like	-1.02009
XM_027997716.1	probable cation-transporting ATPase 13A3 isoform X1	8.47766
Cellular Component	Function
GO:0070069	cytochrome complex
XM_027992395.1	UDP-glucuronosyltransferase 2C1-like isoform X1	8.47965
XM_027987500.1	UDP-glucuronosyltransferase 2B2-like	8.20644
XM_027992020.1	UDP-glucuronosyltransferase 2B2-like isoform X2	7.02391
XM_027992399.1	UDP-glucuronosyltransferase 2C1-like isoform X2	1.22845
XM_027987496.1	UDP-glucuronosyltransferase 2B2-like	1.07782
XM_027998120.1	UDP-glucuronosyltransferase 2B37-like isoform X2	-1.24646
XM_027991148.1	UDP-glucuronosyltransferase 2B13-like isoform X3	-6.73291
XM_027982941.1	mitochondrial chaperone BCS1-like isoform X4	-7.25976
XM_027998109.1	UDP-glucuronosyltransferase 2B10-like isoform X3	-8.08355
GO:0045178	basal part of cell
XM_027980333.1	chloride channel protein 2 isoform X3	8.46436
XM_027983386.1	sodium/potassium-transporting ATPase subunit alpha isoform X6	4.22099
XM_027980419.1	pendrin-like isoform X1	1.87184
XM_027990501.1	activin receptor type-2A-like isoform X1	1.68536
XM_027985457.1	venom dipeptidyl peptidase 4-like isoform X1	1.20668
XM_027982169.1	LOW QUALITY PROTEIN: apolipophorins-like	1.18889
XM_027993463.1	probable multidrug resistance-associated protein lethal(2)03659	1.11793
XM_027985813.1	ras-specific guanine nucleotide-releasing factor 1-like isoform X4	1.11558
XM_027990017.1	brain tumor protein	-1.00245
XM_027986426.1	dual oxidase maturation factor 1 isoform X2	-1.34206
XM_027993435.1	probable multidrug resistance-associated protein lethal(2)03659	-1.37231
XM_027997187.1	PDZ and LIM domain protein Zasp isoform X7	-1.39696
XM_027984455.1	serine/threonine-protein kinase MARK2-like isoform X8	-1.7108
XM_027992836.1	lethal(2) giant larvae protein homolog 2 isoform X1	-1.82765
XM_027993429.1	probable multidrug resistance-associated protein lethal(2)03659	-1.97909
XM_027990845.1	protein Malvolio-like isoform X2	-9.91809
Molecular function	Function
GO:0097493	structural molecule activity conferring ...
XM_027992038.1	flightin isoform X1	-9.81352
XM_027992040.1	flightin isoform X2	-9.61249
GO:0097493	structural constituent of muscle
XM_027983335.1	tropomyosin-2 isoform X4	-13.0613
XM_027992038.1	flightin isoform X1	-9.81352
XM_027992040.1	flightin isoform X2	-9.61249
XM_027995321.1	myosin-2 essential light chain-like isoform X1	-1.89796
XM_027983337.1	tropomyosin isoform X6	-1.01499
XM_027983353.1	tropomyosin-1, isoforms 9A/A/B isoform X20	1.90452
GO:0016740	transferase activity
XM_027994038.1	histone deacetylase 4 isoform X4	10.9876
XM_027989855.1	diacylglycerol kinase eta-like	10.6118
XM_027992395.1	UDP-glucuronosyltransferase 2C1-like isoform X1	8.47965
XM_027991280.1	serine/threonine-protein kinase PLK1-like	8.39843
XM_027987500.1	UDP-glucuronosyltransferase 2B2-like	8.20644
XM_027983545.1	SHC-transforming protein 1	7.66668
XM_027983754.1	myrosinase 1-like isoform X3	7.53569
XM_027983724.1	uncharacterized protein LOC114121409 isoform X1	7.07374
XM_027992020.1	UDP-glucuronosyltransferase 2B2-like isoform X2	7.02391
XM_027981729.1	alpha-1,3-mannosyl-glycoprotein 4-beta-N-acetylglucosaminyltransferase B-like isoform X2	7.01119
XM_027980935.1	serine/threonine-protein kinase WNK1 isoform X1	6.90102
XM_027984105.1	probable palmitoyltransferase ZDHHC24 isoform X2	6.50794
XM_027995288.1	WD repeat and FYVE domain-containing protein 3 isoform X2	6.36792
XM_027982855.1	xylulose kinase	6.34359
XM_027983732.1	terminal nucleotidyltransferase 4A-like	2.85063
XM_027983682.1	nicotinamide/nicotinic acid mononucleotide adenylyltransferase 1 isoform X2	2.66928
XM_027996964.1	dopamine N-acetyltransferase-like	2.16778
XM_027988574.1	histone-lysine N-methyltransferase, H3 lysine-79 specific-like	1.90658
XM_027990501.1	activin receptor type-2A-like isoform X1	1.68536
XM_027980394.1	RING finger protein nhl-1 isoform X1	1.64508
XM_027987866.1	beta-1,4-N-acetylgalactosaminyltransferase bre-4-like	1.50699
XM_027987204.1	alpha-(1,6)-fucosyltransferase-like	1.50277
XM_027994730.1	adenylate kinase 7-like	1.4585
XM_027992415.1	uncharacterized protein LOC114128009	1.45041
XM_027986614.1	glycoprotein 3-alpha-L-fucosyltransferase A-like isoform X1	1.40331
XM_027985680.1	probable E3 ubiquitin-protein ligase HECTD2	1.38166
XM_027983229.1	dopamine N-acetyltransferase isoform X2	1.24349
XM_027992399.1	UDP-glucuronosyltransferase 2C1-like isoform X2	1.22845
XM_027996965.1	dopamine N-acetyltransferase-like	1.11221
XM_027987496.1	UDP-glucuronosyltransferase 2B2-like	1.07782
XM_027984003.1	beta-1,4-N-acetylgalactosaminyltransferase bre-4-like	1.05248
XM_027988587.1	histone-lysine N-methyltransferase, H3 lysine-79 specific-like	1.04903
XM_027988589.1	histone-lysine N-methyltransferase, H3 lysine-79 specific-like	1.02746
XM_027997069.1	serine/threonine-protein kinase NIM1-like isoform X1	-1.0011
XM_027984085.1	fatty acid synthase-like	-1.04794
XM_027981587.1	lactase-phlorizin hydrolase-like	-1.05291
XM_027980393.1	RING finger protein nhl-1 isoform X1	-1.07635
XM_027981604.1	lactase-phlorizin hydrolase-like	-1.12131
XM_027991215.1	ATP-dependent 6-phosphofructokinase isoform X3	-1.1427
XM_027994620.1	tyrosine-protein kinase Btk29A isoform X2	-1.14631
XM_027993897.1	3-ketoacyl-CoA thiolase, mitochondrial	-1.15569
XM_027983941.1	serine palmitoyltransferase 2	-1.15872
XM_027998120.1	UDP-glucuronosyltransferase 2B37-like isoform X2	-1.24646
XM_027988694.1	6-phosphofructo-2-kinase/fructose-2,6-bisphosphatase-like isoform X2	-1.28147
XM_027981603.1	myrosinase 1-like	-1.62973
XM_027984455.1	serine/threonine-protein kinase MARK2-like isoform X8	-1.7108
XM_027987334.1	elongation of very long chain fatty acids protein AAEL008004-like	-1.7145
XM_027992891.1	NEDD4-binding protein 2 isoform X2	-1.85153
XM_027981589.1	lactase-phlorizin hydrolase-like	-1.90493
XM_027981600.1	myrosinase 1-like	-2.0736
XM_027981602.1	myrosinase 1-like	-2.36545
XM_027985174.1	LOW QUALITY PROTEIN: dopamine N-acetyltransferase-like	-2.66863
XM_027987236.1	juvenile hormone acid O-methyltransferase-like	-3.25243
XM_027992011.1	ribose-phosphate pyrophosphokinase 1 isoform X3	-4.06086
XM_027998342.1	zinc finger protein 585A-like isoform X1	-5.14669
XM_027996966.1	dopamine N-acetyltransferase-like	-6.27326
XM_027991148.1	UDP-glucuronosyltransferase 2B13-like isoform X3	-6.73291
XM_027994197.1	MAP kinase-activated protein kinase 2	-7.19428
XM_027995387.1	E3 ubiquitin-protein ligase TRIM37-like isoform X3	-7.53349
XM_027992009.1	ribose-phosphate pyrophosphokinase 1 isoform X1	-7.5412
XM_027991275.1	galactosylceramide sulfotransferase-like isoform X1	-7.72669
XM_027991279.1	serine/threonine-protein kinase PLK1-like	-7.89196
XM_027998109.1	UDP-glucuronosyltransferase 2B10-like isoform X3	-8.08355
XM_027981127.1	uracil phosphoribosyltransferase homolog isoform X1	-8.58976
XM_027981475.1	serine/threonine-protein kinase ATR-like isoform X2	-8.79243
XM_027988050.1	serine/threonine-protein kinase N2 isoform X2	-10.704

## Sheet: Table S6
	Table S6: Co-expression networks of DEGs in A. gossypii that acquired CLRDV from alternate hosts
gene ID	Function	Connectivity	Module
XM_027993669.1	trichohyalin-like	58.9942	turquoise
XM_027997289.1	uncharacterized protein LOC114131937	57.817	turquoise
XM_027995437.1	uncharacterized protein LOC114130459	57.7085	turquoise
XM_027998222.1	putative uncharacterized protein DDB_G0267840	57.6252	turquoise
XM_027980569.1	uncharacterized protein LOC114119100	57.3041	turquoise
XM_027990922.1	uncharacterized protein LOC114126879	56.9791	turquoise
XM_027986795.1	uncharacterized protein LOC114123729	56.8756	turquoise
XM_027984634.1	uncharacterized protein LOC114122079	56.8474	turquoise
XM_027992415.1	uncharacterized protein LOC114128009	56.8196	turquoise
XM_027993671.1	histone-lysine N-methyltransferase, H3 lysine-79 specific-like	56.2763	turquoise
XM_027982886.1	LOW QUALITY PROTEIN: uncharacterized protein LOC114120835	55.8409	turquoise
XM_027993453.1	uncharacterized protein LOC114128856	55.3411	turquoise
XM_027996509.1	uncharacterized protein LOC114131320	54.9901	turquoise
XM_027996560.1	uncharacterized protein LOC114131366	54.9495	turquoise
XM_027991484.1	probable serine/threonine-protein kinase DDB_G0282963	54.675	turquoise
XM_027991648.1	uncharacterized protein LOC114127421	54.631	turquoise
XM_027988242.1	uncharacterized protein PF11_0213-like	53.8942	turquoise
XM_027997209.1	glucose dehydrogenase [FAD, quinone]-like	53.8704	turquoise
XM_027992820.1	nonsense-mediated mRNA decay protein 2-like	53.7792	turquoise
XM_027985869.1	uncharacterized protein LOC114123026	53.3001	turquoise
XM_027988993.1	eukaryotic translation initiation factor 3 subunit A-like	53.2644	turquoise
XM_027993715.1	NAD-dependent protein deacetylase HST1-like	52.8029	turquoise
XM_027981367.1	uncharacterized protein LOC114119699	52.7821	turquoise
XM_027983368.1	neuroendocrine convertase 1-like	52.5892	turquoise
XM_027994509.1	uncharacterized protein LOC114129705	52.3122	turquoise
XM_027990941.1	uncharacterized protein LOC114126898	52.0591	turquoise
XM_027991485.1	uncharacterized protein MAL13P1.304-like	52.026	turquoise
XM_027994368.1	high mobility group nucleosome-binding domain-containing protein 5-like isoform X1	51.674	turquoise
XM_027990673.1	uncharacterized protein LOC114126673 isoform X1	51.536	turquoise
XM_027982897.1	myb-like protein U	51.0757	turquoise
XM_027995541.1	uncharacterized protein LOC114130552	50.8271	turquoise
XM_027995068.1	late cornified envelope-like proline-rich protein 1	50.6237	turquoise
XM_027996514.1	uncharacterized protein LOC114131322	50.4095	turquoise
XM_027990940.1	uncharacterized protein LOC114126897	49.9313	turquoise
XM_027998780.1	uncharacterized protein LOC114133137	49.3494	turquoise
XM_027995716.1	uncharacterized protein LOC114130688	48.7162	turquoise
XM_027987867.1	uncharacterized protein LOC114124575	48.5383	turquoise
XM_027994373.1	uncharacterized protein DDB_G0283697-like isoform X5	48.2774	turquoise
XM_027984630.1	integrator complex subunit 3 homolog	48.2308	turquoise
XM_027988994.1	uncharacterized protein LOC114125378	48.1644	turquoise
XM_027997749.1	uncharacterized protein LOC114132322 isoform X1	48.0751	turquoise
XM_027995549.1	uncharacterized protein LOC114130558	48.0528	turquoise
XM_027986249.1	LOW QUALITY PROTEIN: probable cyclin-dependent serine/threonine-protein kinase DDB_G0292550	47.725	turquoise
XM_027998703.1	LOW QUALITY PROTEIN: uncharacterized protein LOC114133079	46.8941	turquoise
XM_027981625.1	uncharacterized protein LOC114119891	46.7447	turquoise
XM_027983458.1	uncharacterized protein LOC114121223	46.6224	turquoise
XM_027982232.1	uncharacterized protein LOC114120354	44.8401	turquoise
XR_003592059.1		44.6566	turquoise
XM_027993763.1	uncharacterized protein LOC114129128	43.5596	turquoise
XM_027995293.1	uncharacterized protein LOC114130336 isoform X1	43.3998	turquoise
XM_027986235.1	uncharacterized protein LOC114123311	43.274	turquoise
XM_027987251.1	ovomucoid-like	42.8405	turquoise
XM_027994370.1	high mobility group nucleosome-binding domain-containing protein 5-like isoform X2	40.3093	turquoise
XM_027998216.1	dentin sialophosphoprotein-like isoform X6	40.1789	turquoise
XM_027993130.1	serine protease lint-like	39.473	turquoise
XM_027992509.1	multiple inositol polyphosphate phosphatase 1-like	39.3576	turquoise
XM_027996893.1	receptor-type tyrosine-protein phosphatase N2-like	39.1025	turquoise
XM_027982395.1	uncharacterized protein LOC114120478	38.9671	turquoise
XM_027995445.1	LOW QUALITY PROTEIN: uncharacterized protein DDB_G0283357-like	38.959	turquoise
XR_003592277.1		38.0227	turquoise
XM_027993137.1	serine protease lint-like	37.9724	turquoise
XM_027986482.1	solute carrier family 22 member 5-like	37.7756	turquoise
XM_027983335.1	tropomyosin-2 isoform X4	35.0234	blue
XM_027997192.1	membrane-associated guanylate kinase, WW and PDZ domain-containing protein 3-like	34.9198	blue
XM_027986062.1	probable isocitrate dehydrogenase [NAD] subunit alpha, mitochondrial	34.2869	blue
XR_003592180.1		33.9402	blue
XM_027988243.1	uncharacterized protein LOC114124821 isoform X1	32.7875	turquoise
XM_027998540.1	probable cytochrome P450 6a13	32.572	turquoise
XM_027996848.1	actin-42A-like	32.4931	blue
XM_027989628.1	probable aconitate hydratase, mitochondrial	32.373	blue
XM_027989111.1	troponin C-like	32.1814	blue
XM_027980713.1	troponin T isoform X4	31.7854	blue
XM_027995300.1	pancreatic lipase-related protein 2-like	31.5675	turquoise
XM_027983347.1	tropomyosin-2 isoform X15	31.2455	blue
XM_027989106.1	esterase E4-like	30.8385	turquoise
XM_027983344.1	tropomyosin-2 isoform X12	30.7942	blue
XM_027995296.1	uncharacterized protein LOC114130336 isoform X3	30.5969	turquoise
XM_027984701.1	cuticle protein 12.5-like	30.2271	blue
XM_027992266.1	paramyosin, long form isoform X2	29.9282	blue
XM_027983932.1	isocitrate dehydrogenase [NAD] subunit gamma, mitochondrial isoform X1	29.703	blue
XM_027995459.1	isocitrate dehydrogenase [NAD] subunit beta, mitochondrial	29.6161	blue
XM_027991685.1	myosin light chain alkali	29.5913	blue
XM_027983913.1	obscurin-like isoform X5	29.4445	blue
XM_027988244.1	uncharacterized protein LOC114124821 isoform X2	29.3085	turquoise
XM_027997187.1	PDZ and LIM domain protein Zasp isoform X7	28.794	blue
XM_027982990.1	cuticle protein 63-like	28.4607	blue
XM_027980714.1	troponin T isoform X5	28.3115	blue
XM_027992003.1	uncharacterized protein LOC114127686	27.8589	blue
XM_027985016.1	uncharacterized protein LOC114122374 isoform X2	27.6719	blue
XM_027986561.1	uncharacterized protein LOC114123546	27.4512	turquoise
XM_027994965.1	pyruvate dehydrogenase E1 component subunit alpha type II, mitochondrial-like	27.2962	blue
XR_003592713.1		27.2145	turquoise
XM_027998326.1	2-oxoglutarate dehydrogenase, mitochondrial isoform X2	26.807	blue
XM_027985391.1	uncharacterized protein LOC114122660	26.5867	turquoise
XM_027996832.1	myosin regulatory light chain 2	26.5102	blue
XM_027992457.1	LOW QUALITY PROTEIN: mushroom body large-type Kenyon cell-specific protein 1-like	26.4938	blue
XM_027990670.1	cuticle protein 7-like	26.4885	blue
XM_027995710.1	electron transfer flavoprotein-ubiquinone oxidoreductase, mitochondrial	25.7027	blue
XR_003592894.1		25.2523	turquoise
XM_027986610.1	sodium-coupled monocarboxylate transporter 1-like	25.1492	turquoise
XM_027982169.1	LOW QUALITY PROTEIN: apolipophorins-like	25.1211	turquoise
XM_027982895.1	keratin-associated protein 6-2-like	24.816	turquoise
XM_027989961.1	annulin	24.7036	blue
XM_027997690.1	LOW QUALITY PROTEIN: maltase 2-like	23.999	turquoise
XM_027992040.1	flightin isoform X2	23.9705	blue
XM_027988407.1	probable medium-chain specific acyl-CoA dehydrogenase, mitochondrial isoform X2	23.7533	blue
XM_027994995.1	trifunctional enzyme subunit alpha, mitochondrial	23.2486	blue
XM_027995397.1	cathepsin B-like	23.1991	turquoise
XM_027989780.1	myosin heavy chain, non-muscle isoform X6	23.1953	blue
XM_027997261.1	protein yellow	23.1904	blue
XM_027991388.1	uncharacterized protein LOC114127180	23.1673	turquoise
XM_027980422.1	pendrin-like isoform X3	22.6529	turquoise
XM_027993562.1	LOW QUALITY PROTEIN: modular serine protease-like	22.6083	turquoise
XM_027985691.1	endoplasmic reticulum aminopeptidase 2-like	22.3507	turquoise
XM_027993745.1	proline dehydrogenase 1, mitochondrial isoform X2	22.0437	blue
XR_003592532.1		21.7538	blue
XM_027983910.1	obscurin-like isoform X2	21.5505	blue
XM_027980614.1	A-kinase anchor protein 14-like	21.376	blue
XM_027988589.1	histone-lysine N-methyltransferase, H3 lysine-79 specific-like	21.3062	turquoise
XM_027988647.1	eyes absent homolog 1-like	21.0037	blue
XM_027986796.1	uncharacterized protein LOC114123730	20.9835	turquoise
XM_027992642.1	maltase 2-like	20.7402	turquoise
XM_027982318.1	RNA-binding protein 1-like isoform X1	20.55	turquoise
XM_027989462.1	lysosomal Pro-X carboxypeptidase-like	20.3773	turquoise
XM_027988050.1	serine/threonine-protein kinase N2 isoform X2	20.33	blue
XM_027982198.1	phosphate carrier protein, mitochondrial-like	20.265	blue
XM_027983008.1	trifunctional enzyme subunit beta, mitochondrial-like	20.1824	blue
XM_027983467.1	ubiquitin carboxyl-terminal hydrolase 7 isoform X3	20.1024	brown
XM_027984903.1	serine--tRNA synthetase-like protein Slimp isoform X1	19.8438	turquoise
XM_027988610.1	alpha-actinin, sarcomeric isoform X1	19.5376	blue
XM_027983337.1	tropomyosin isoform X6	19.4509	blue
XM_027992641.1	maltase 2-like	19.298	turquoise
XM_027992629.1	maltase A1-like	18.9033	turquoise
XM_027983455.1	ADP,ATP carrier protein 2	18.8372	blue
XM_027982276.1	keratin-associated protein 6-2-like	18.775	turquoise
XM_027992378.1	fumarylacetoacetase	18.456	yellow
XM_027996785.1	cytochrome P450 6j1-like	18.3364	yellow
XM_027991394.1	uncharacterized protein LOC114127214	18.2279	turquoise
XM_027995127.1	UDP-glucuronosyltransferase 1-5-like	17.8474	yellow
XM_027993815.1	nucleosome-remodeling factor subunit NURF301-like isoform X2	17.4647	brown
XM_027997833.1	uncharacterized protein LOC114132385	17.1824	yellow
XM_027990011.1	cuticle protein 19-like	17.1483	blue
XM_027991805.1	neprilysin-2-like	17.1191	yellow
XM_027986366.1	PC4 and SFRS1-interacting protein isoform X1	17.1114	yellow
XM_027997945.1	collagen alpha-1(IV) chain	17.0934	yellow
XM_027984085.1	fatty acid synthase-like	16.989	yellow
XM_027982303.1	uncharacterized protein LOC114120412 isoform X1	16.7751	turquoise
XM_027983911.1	obscurin-like isoform X3	16.7322	blue
XM_027990002.1	cuticle protein 7-like	16.6202	blue
XM_027990245.1	defense protein l(2)34Fc-like	16.4977	yellow
XM_027987391.1	dynein heavy chain, cytoplasmic isoform X4	16.1192	brown
XM_027992002.1	uncharacterized protein LOC114127686	16.0334	blue
XM_027994775.1	LOW QUALITY PROTEIN: uncharacterized protein LOC114129914	15.9259	red
XM_027983126.1	LOW QUALITY PROTEIN: twitchin	15.8913	brown
XM_027980933.1	serine/threonine-protein kinase WNK1 isoform X1	15.7871	brown
XM_027980661.1	trichohyalin-like	15.7558	blue
XM_027985975.1	membrane-bound alkaline phosphatase-like	15.7477	turquoise
XR_003592379.1		15.7011	blue
XM_027993812.1	protein sidekick isoform X4	15.6334	brown
XM_027989988.1	uncharacterized protein LOC114126108	15.6046	blue
XM_027980393.1	RING finger protein nhl-1 isoform X1	15.4808	blue
XM_027982099.1	uncharacterized protein LOC114120244	15.3534	red
XM_027989124.1	spectrin alpha chain isoform X1	15.2996	brown
XM_027982348.1	peroxidase-like	15.2218	yellow
XM_027992010.1	ribose-phosphate pyrophosphokinase 1 isoform X2	15.2189	yellow
XM_027984086.1	fatty acid synthase-like	15.169	yellow
XM_027989469.1	uncharacterized protein LOC114125702	15.1518	turquoise
XM_027996974.1	uncharacterized protein LOC114131678	15.143	red
XM_027994742.1	small ubiquitin-related modifier 2-like	15.008	red
XM_027995769.1	proton-coupled amino acid transporter-like protein pathetic	14.8825	red
XM_027990617.1	uncharacterized protein LOC114126623	14.8777	blue
XM_027981743.1	UDP-glucuronosyltransferase 1-7C-like	14.8243	turquoise
XM_027993028.1	filamin-A-like	14.8098	blue
XM_027994687.1	uncharacterized protein LOC114129841	14.6962	red
XM_027989519.1	laminin subunit gamma-1 isoform X1	14.6961	brown
XM_027992697.1	eukaryotic translation initiation factor 4 gamma 3-like isoform X4	14.5709	brown
XM_027992380.1	farnesol dehydrogenase-like	14.5553	yellow
XM_027990995.1	(11Z)-hexadec-11-enoyl-CoA conjugase-like	14.5279	brown
XM_027992126.1	peroxidase-like	14.526	red
XM_027988355.1	basement membrane-specific heparan sulfate proteoglycan core protein-like	14.5258	brown
XM_027987501.1	UDP-glucuronosyltransferase 2B2-like	14.5011	turquoise
XM_027996594.1	DNA topoisomerase 2	14.4591	brown
XM_027995519.1	uncharacterized protein LOC114130530	14.4572	red
XM_027986772.1	thiamine transporter 1-like isoform X2	14.3121	yellow
XM_027984316.1	uncharacterized protein LOC114121834 isoform X2	14.2765	brown
XM_027988646.1	prisilkin-39-like isoform X2	14.2317	blue
XM_027984700.1	adhesive plaque matrix protein-like	14.0354	blue
XM_027991798.1	pre-mRNA-splicing factor CWC22 homolog isoform X1	14.011	red
XM_027994090.1	aminopeptidase N-like	14.008	turquoise
XM_027991700.1	glutathione S-transferase 1-1-like	13.7699	yellow
XM_027981156.1	heat shock protein 70 A1-like	13.7372	green
XM_027989166.1	uncharacterized protein LOC114125490	13.727	yellow
XM_027984235.1	LOW QUALITY PROTEIN: uncharacterized protein LOC114121775	13.6974	red
XM_027995620.1	uncharacterized protein LOC114130610 isoform X5	13.6822	brown
XM_027994245.1	piwi-like protein Siwi	13.6777	red
XM_027982289.1	beta-galactosidase-like isoform X2	13.6563	yellow
XM_027997003.1	heat shock protein 68-like	13.5652	green
XR_003593016.1		13.5611	blue
XM_027993243.1	multidrug resistance protein 1A-like isoform X2	13.4989	yellow
XM_027997947.1	collagen alpha-2(IV) chain-like	13.4565	yellow
XM_027986804.1	hydroxymethylglutaryl-CoA synthase 2	13.3871	yellow
XM_027987439.1	heat shock protein 70 A1-like	13.0788	green
XM_027989513.1	zinc transporter ZIP3-like isoform X1	13.0738	red
XM_027989996.1	cuticle protein 7-like	12.9363	blue
XM_027982059.1	nucleolin 1-like isoform X1	12.9094	yellow
XM_027985890.1	uncharacterized protein LOC114123040 isoform X1	12.8945	red
XM_027995770.1	proton-coupled amino acid transporter-like protein pathetic	12.8769	red
XM_027986035.1	fatty acid-binding protein, muscle-like isoform X2	12.8579	blue
XM_027987220.1	rRNA 2'-O-methyltransferase fibrillarin	12.8551	yellow
XM_027993413.1	dynamin isoform X4	12.7937	turquoise
XM_027990012.1	cuticle protein 19.8-like	12.7486	yellow
XM_027984266.1	GRB10-interacting GYF protein 2 isoform X2	12.7472	brown
XM_027983322.1	serine/arginine repetitive matrix protein 1-like isoform X1	12.731	brown
XM_027995842.1	uncharacterized protein LOC114130783	12.7217	turquoise
XM_027988371.1	uncharacterized protein LOC114124925 isoform X1	12.6282	brown
XM_027984663.1	heat shock protein 70 A1-like	12.5372	green
XM_027981951.1	adhesive plaque matrix protein-like isoform X1	12.4963	turquoise
XM_027989230.1	LOW QUALITY PROTEIN: uncharacterized protein LOC114125537	12.4323	blue
XM_027989126.1	spectrin alpha chain isoform X2	12.4251	brown
XM_027982760.1	uncharacterized protein LOC114120746	12.3438	blue
XM_027994900.1	very long-chain-fatty-acid--CoA ligase bubblegum-like	12.3252	brown
XM_027993504.1	protein catecholamines up-like	12.3229	red
XM_027982302.1	RNA-binding protein cabeza-like isoform X1	12.1941	yellow
XR_003593015.1		12.1729	blue
XM_027985881.1	protein PFC0760c-like isoform X1	12.0442	brown
XM_027986044.1	uncharacterized protein LOC114123162	11.8941	yellow
XM_027980748.1	uncharacterized protein LOC114119245	11.8791	turquoise
XM_027992169.1	very long-chain specific acyl-CoA dehydrogenase, mitochondrial-like	11.8782	blue
XM_027981846.1	furin-like protease 2 isoform X2	11.8442	brown
XM_027992681.1	chromatin-remodeling complex ATPase chain Iswi isoform X2	11.8373	brown
XM_027988531.1	phenoloxidase-activating factor 2-like isoform X2	11.7799	turquoise
XM_027993897.1	3-ketoacyl-CoA thiolase, mitochondrial	11.7693	blue
XR_003592831.1		11.7613	red
XM_027989675.1	E3 ubiquitin-protein ligase UBR5 isoform X3	11.7521	brown
XM_027994691.1	protein 5NUC-like	11.6421	turquoise
XM_027980747.1	uncharacterized protein LOC114119244	11.6051	turquoise
XM_027983789.1	actin, muscle-like	11.5838	yellow
XM_027990050.1	protein crumbs isoform X1	11.553	brown
XM_027993580.1	cilia- and flagella-associated protein 53-like	11.5448	blue
XM_027997432.1	heat shock protein 70 A1-like	11.5392	green
XM_027988369.1	BAG domain-containing protein Samui isoform X2	11.4471	green
XM_027998701.1	heat shock protein 70 A1-like	11.3809	green
XM_027986952.1	uncharacterized protein LOC114123842 isoform X2	11.2375	blue
XM_027997673.1	stress-induced-phosphoprotein 1	11.214	green
XM_027986063.1	H/ACA ribonucleoprotein complex subunit 1	11.0673	yellow
XM_027995364.1	protein wings apart-like isoform X2	11.0126	brown
XM_027996905.1	myeloid leukemia factor isoform X2	10.8341	green
XM_027982287.1	peroxidase mlt-7-like	10.7896	yellow
XM_027982286.1	peroxidase-like	10.776	yellow
XM_027998706.1	uncharacterized protein LOC114133082	10.6157	yellow
XM_027996619.1	pyruvate kinase-like isoform X4	10.6071	yellow
XM_027998713.1	heat shock protein 70 A1-like	10.603	green
XM_027998541.1	SPRY domain-containing SOCS box protein 3-like	10.5854	green
XM_027995071.1	hydroxyacyl-coenzyme A dehydrogenase, mitochondrial-like	10.5676	blue
XM_027982545.1	probable multidrug resistance-associated protein lethal(2)03659	10.5639	yellow
XM_027989043.1	plasma membrane calcium-transporting ATPase 2 isoform X1	10.5295	brown
XM_027991840.1	AT-rich interactive domain-containing protein 4B-like isoform X4	10.5203	brown
XM_027989305.1	LOW QUALITY PROTEIN: uncharacterized protein LOC114125585	10.5088	brown
XM_027994278.1	uncharacterized protein LOC114129516	10.4656	blue
XM_027983353.1	tropomyosin-1, isoforms 9A/A/B isoform X20	10.2353	turquoise
XM_027990582.1	chromodomain-helicase-DNA-binding protein 7 isoform X1	10.2328	brown
XM_027983348.1	tropomyosin isoform X16	10.1949	blue
XM_027981071.1	uncharacterized protein LOC114119499	10.1875	blue
XM_027980560.1	senecionine N-oxygenase-like isoform X1	10.1545	turquoise
XM_027989991.1	DNA-directed RNA polymerase II subunit RPB1-like	10.0423	brown
XM_027996289.1	protein SGT1 homolog	9.90513	green
XM_027984205.1	acyl-protein thioesterase 1-like	9.81969	brown
XM_027989276.1	uncharacterized protein LOC114125438 isoform X2	9.81797	blue
XM_027991215.1	ATP-dependent 6-phosphofructokinase isoform X3	9.78654	blue
XM_027982496.1	nose resistant to fluoxetine protein 6-like	9.68914	blue
XM_027988104.1	neural-cadherin isoform X2	9.65668	brown
XM_027990688.1	uncharacterized protein LOC114126685	9.64293	green
XM_027986450.1	T-complex protein 1 subunit theta	9.46986	yellow
XM_027983943.1	reticulon-1-A isoform X2	9.43146	turquoise
XM_027990004.1	cuticle protein 7-like	9.26245	yellow
XM_027996137.1	macrophage migration inhibitory factor homolog	9.23425	yellow
XM_027993679.1	pyruvate carboxylase, mitochondrial isoform X1	9.21334	yellow
XM_027993069.1	papilin isoform X1	9.17175	brown
XM_027983837.1	heat shock 70 kDa protein 4	9.11902	green
XM_027980666.1	uncharacterized protein LOC114119175	9.02849	red
XM_027983291.1	outer dense fiber protein 3-like	8.97874	magenta
XM_027988660.1	ensconsin-like isoform X18	8.96959	brown
XM_027997092.1	teneurin-m isoform X1	8.95958	brown
XM_027988533.1	tubulin beta chain-like isoform X1	8.88707	magenta
XM_027992614.1	titin	8.83635	blue
XM_027990207.1	60S ribosomal protein L31-like	8.81842	pink
XM_027980885.1	proteasome subunit beta type-3-like	8.79665	pink
XM_027987334.1	elongation of very long chain fatty acids protein AAEL008004-like	8.78271	yellow
XM_027982874.1	cold and drought-regulated protein CORA-like	8.76316	yellow
XM_027984482.1	S-adenosylmethionine synthase-like isoform X1	8.75708	turquoise
XM_027985366.1	dnaJ protein homolog 1	8.73808	green
XM_027996351.1	uncharacterized protein LOC114131189 isoform X1	8.70898	yellow
XM_027988908.1	tubulin alpha-4 chain-like	8.6764	magenta
XR_003592583.1		8.64251	yellow
XM_027995581.1	transcriptional regulator ovo isoform X3	8.59273	brown
XM_027982174.1	uncharacterized protein LOC114120305	8.56803	red
XM_027997066.1	predicted GPI-anchored protein 58 isoform X1	8.55427	magenta
XM_027998632.1	mucin-17-like isoform X2	8.54723	blue
XM_027980826.1	inositol oxygenase-like	8.54672	black
XM_027993518.1	inositol oxygenase-like	8.54672	black
XM_027995579.1	transcriptional regulator ovo isoform X1	8.53433	turquoise
XM_027989908.1	uncharacterized protein LOC114126041	8.52567	brown
XM_027984591.1	RNA-binding protein squid-like isoform X1	8.52292	yellow
XM_027995432.1	uncharacterized protein LOC114130447 isoform X2	8.47274	pink
XM_027985431.1	U1 small nuclear ribonucleoprotein 70 kDa-like	8.41581	magenta
XM_027984640.1	uncharacterized protein LOC114122081	8.39669	red
XM_027981587.1	lactase-phlorizin hydrolase-like	8.35692	red
XM_027981535.1	velvet complex subunit B-like	8.34934	yellow
XM_027995998.1	dystonin isoform X3	8.34235	brown
XM_027984646.1	RNA-binding protein 1-like isoform X2	8.32479	yellow
XM_027987215.1	muscle-specific protein 20-like	8.27233	red
XM_027989729.1	RNA polymerase II degradation factor 1-like	8.2358	yellow
XM_027992782.1	DNA-directed RNA polymerase II subunit RPB1-like isoform X1	8.23485	pink
XM_027993276.1	LOW QUALITY PROTEIN: titin	8.22884	blue
XM_027986318.1	skin secretory protein xP2-like	8.17827	yellow
XR_003592792.1		8.16466	yellow
XM_027985455.1	tubulin beta chain-like	8.10017	magenta
XM_027997072.1	early endosome antigen 1-like	8.09971	magenta
XM_027987860.1	uncharacterized protein LOC114124568	8.04535	pink
XM_027996416.1	facilitated trehalose transporter Tret1-like	8.01196	pink
XM_027997122.1	uncharacterized protein LOC114131813 isoform X1	7.99817	yellow
XM_027997067.1	mucin-7-like isoform X2	7.95945	magenta
XM_027989288.1	aldehyde dehydrogenase-like isoform X1	7.93547	black
XM_027998546.1	M-phase inducer phosphatase-like isoform X1	7.88983	pink
XM_027990206.1	60S ribosomal protein L31-like	7.87725	pink
XM_027983437.1	multifunctional protein ADE2	7.84751	yellow
XM_027985730.1	LOW QUALITY PROTEIN: dynein beta chain, ciliary-like	7.81791	magenta
XM_027989054.1	adhesive plaque matrix protein-like	7.78124	blue
XM_027991667.1	uncharacterized protein LOC114127434	7.75639	black
XM_027997183.1	PDZ and LIM domain protein Zasp isoform X3	7.69217	turquoise
XM_027991149.1	tubulin alpha-1 chain-like isoform X1	7.66885	magenta
XM_027980398.1	RING finger protein nhl-1 isoform X4	7.65588	brown
XM_027985119.1	myosin-J heavy chain	7.55972	blue
XM_027994266.1	uncharacterized protein LOC114129512 isoform X2	7.50666	brown
XM_027997180.1	uncharacterized protein LOC114131860 isoform X1	7.46251	blue
XM_027996685.1	synaptic functional regulator FMR1 isoform X2	7.44559	yellow
XM_027998318.1	histidine-rich glycoprotein-like	7.37219	turquoise
XM_027981321.1	tubulin beta chain-like	7.32585	magenta
XM_027981607.1	myrosinase 1-like	7.3174	green
XR_003592560.1		7.28826	blue
XM_027987471.1	4-coumarate--CoA ligase 3-like	7.28787	blue
XM_027995623.1	zinc transporter ZIP3-like	7.28556	red
XM_027995043.1	protein Gawky isoform X4	7.27082	brown
XM_027995394.1	cathepsin B-like	7.13228	green
XM_027988107.1	neural-cadherin isoform X1	7.09023	brown
XM_027986367.1	partner of Y14 and mago isoform X2	7.06184	green
XM_027990576.1	threonine--tRNA ligase, cytoplasmic	7.02697	brown
XM_027994560.1	hemoglobinase-like	7.00939	red
XM_027981952.1	adhesive plaque matrix protein-like isoform X2	6.99836	black
XM_027997682.1	maltase 2-like	6.94926	turquoise
XM_027981850.1	uncharacterized protein LOC114120063 isoform X3	6.92133	blue
XM_027985712.1	puromycin-sensitive aminopeptidase isoform X4	6.83097	brown
XM_027980774.1	serine/threonine-protein kinase sck1-like	6.77436	blue
XM_027997966.1	cytochrome P450 18a1	6.73858	turquoise
XM_027989191.1	LOW QUALITY PROTEIN: dynein heavy chain 6, axonemal-like	6.63571	black
XM_027984815.1	WW domain-binding protein 2 isoform X2	6.5734	black
XM_027982202.1	facilitated trehalose transporter Tret1 isoform X1	6.53408	yellow
XM_027995289.1	WD repeat and FYVE domain-containing protein 3 isoform X3	6.53131	brown
XM_027989376.1	WD repeat-containing protein 6-like isoform X2	6.33366	black
XM_027981848.1	uncharacterized protein LOC114120063 isoform X1	6.31328	blue
XM_027990509.1	LOW QUALITY PROTEIN: uncharacterized protein LOC114126538	6.31025	black
XM_027985897.1	collagen alpha-1(III) chain-like isoform X1	6.30387	brown
XM_027989993.1	cuticle protein 7-like	6.24132	blue
XM_027998376.1	alpha-tocopherol transfer protein-like	6.22674	black
XM_027991302.1	glyoxalase domain-containing protein 4-like	6.21118	pink
XM_027985526.1	uncharacterized protein LOC114122766 isoform X2	6.10029	yellow
XM_027985995.1	protein lethal(2)essential for life	6.07962	black
XM_027988667.1	cytochrome P450 4C1-like isoform X2	6.04845	black
XM_027993741.1	cuticle protein 7-like	6.04074	blue
XM_027985015.1	uncharacterized protein LOC114122374 isoform X1	6.01175	blue
XM_027990520.1	choline-phosphate cytidylyltransferase A-like	5.99339	black
XM_027980324.1	far upstream element-binding protein 3 isoform X2	5.96105	yellow
XM_027990272.1	ankyrin repeat domain-containing protein 17-like isoform X2	5.94649	brown
XM_027984090.1	fatty acid synthase-like	5.93647	brown
XM_027994600.1	glucose dehydrogenase [FAD, quinone] isoform X2	5.90882	yellow
XM_027989673.1	E3 ubiquitin-protein ligase UBR5 isoform X1	5.89746	turquoise
XM_027996904.1	myeloid leukemia factor isoform X1	5.88649	green
XR_003592982.1		5.85371	green
XM_027989047.1	plasma membrane calcium-transporting ATPase 2 isoform X2	5.84199	yellow
XM_027997437.1	uncharacterized protein LOC114132059	5.65483	blue
XM_027997438.1	uncharacterized protein LOC114132060	5.65483	blue
XM_027997439.1	uncharacterized protein LOC114132061	5.65483	blue
XM_027993757.1	cuticle protein 7-like	5.6212	blue
XM_027996303.1	calcium-transporting ATPase sarcoplasmic/endoplasmic reticulum type isoform X1	5.60224	blue
XM_027982219.1	chromodomain-helicase-DNA-binding protein Mi-2 homolog isoform X2	5.58281	brown
XM_027989992.1	cuticle protein 7-like	5.55513	blue
XM_027983173.1	uncharacterized protein LOC114121036 isoform X1	5.54796	pink
XM_027995935.1	insulin-like growth factor 2 mRNA-binding protein 2 isoform X1	5.52894	brown
XM_027981603.1	myrosinase 1-like	5.4932	green
XR_003592198.1		5.42179	blue
XM_027980800.1	heat shock protein 83	5.40157	green
XM_027990103.1	muscle-specific protein 20	5.35849	turquoise
XM_027991654.1	proton-coupled folate transporter-like	5.29006	turquoise
XM_027991313.1	mucin-17	5.23513	blue
XM_027992312.1	dmX-like protein 2 isoform X3	5.19962	brown
XM_027995039.1	protein Gawky isoform X1	5.13987	brown
XM_027984321.1	uncharacterized protein LOC114121837	5.1128	red
XM_027981589.1	lactase-phlorizin hydrolase-like	5.09933	red
XM_027983986.1	cuticle protein 7-like	4.98168	blue
XM_027988971.1	myogenesis-regulating glycosidase-like	4.81261	green
XM_027989049.1	plasma membrane calcium-transporting ATPase 2 isoform X4	4.78695	brown
XM_027996708.1	glucosamine-6-phosphate isomerase	4.75332	yellow
XM_027992131.1	collagen alpha-1(XI) chain-like isoform X2	4.74898	brown
XM_027989156.1	glutathione hydrolase 1 proenzyme-like isoform X2	4.72306	turquoise
XM_027997506.1	b(0,+)-type amino acid transporter 1-like	4.70762	brown
XM_027982797.1	BCL-6 corepressor-like protein 1	4.67406	blue
XM_027997228.1	protein takeout-like	4.62692	greenyellow
XM_027984635.1	uncharacterized protein LOC114122080 isoform X1	4.61953	turquoise
XM_027991063.1	cathepsin B-like	4.61684	red
XM_027989678.1	E3 ubiquitin-protein ligase hyd isoform X6	4.60167	brown
XM_027991449.1	titin-like	4.59845	yellow
XM_027981336.1	transcription factor kayak isoform X1	4.56551	turquoise
XM_027993412.1	dynamin isoform X3	4.55318	brown
XM_027990127.1	translocon-associated protein subunit gamma-like	4.52572	tan
XM_027983712.1	UDP-N-acetylglucosamine--peptide N-acetylglucosaminyltransferase 110 kDa subunit-like	4.51153	turquoise
XM_027996225.1	protein takeout-like	4.50987	greenyellow
XM_027984491.1	mitogen-activated protein kinase kinase kinase 4 isoform X2	4.50462	brown
XM_027989077.1	cytochrome b5-like	4.49383	tan
XM_027995279.1	enhancer of polycomb homolog 1-like isoform X1	4.48041	brown
XM_027994651.1	cleavage and polyadenylation specificity factor subunit 6-like isoform X3	4.47249	green
XM_027985668.1	suppressor of fused homolog	4.43103	pink
XM_027993354.1	cytochrome P450 4C1-like	4.41477	brown
XM_027982218.1	chromodomain-helicase-DNA-binding protein Mi-2 homolog isoform X1	4.36233	turquoise
XM_027993668.1	neuroglian-like	4.32763	turquoise
XM_027991597.1	natterin-3-like isoform X2	4.3221	black
XM_027996086.1	sorbitol dehydrogenase-like	4.31939	green
XM_027982911.1	splicing factor 1	4.31588	pink
XM_027985615.1	msx2-interacting protein-like isoform X1	4.25782	brown
XM_027994486.1	calphotin-like	4.2102	yellow
XM_027983632.1	aryl hydrocarbon receptor nuclear translocator homolog isoform X3	4.18002	brown
XM_027990986.1	G protein-coupled receptor kinase 1 isoform X1	4.12867	brown
XM_027981590.1	protein takeout-like	3.99424	greenyellow
XM_027995846.1	calcineurin subunit B type 2	3.9864	tan
XM_027982802.1	BCL-6 corepressor-like protein 1	3.96837	blue
XM_027995091.1	lysophosphatidylcholine acyltransferase isoform X2	3.95587	turquoise
XM_027992885.1	pecanex-like protein 1 isoform X3	3.94046	brown
XM_027986110.1	integrin alpha-PS2 isoform X2	3.8979	blue
XM_027996707.1	glucosamine-6-phosphate isomerase	3.80585	turquoise
XM_027991669.1	uncharacterized protein LOC114127436	3.78567	blue
XM_027982440.1	zinc finger protein 569 isoform X2	3.76939	yellow
XM_027996361.1	uncharacterized protein LOC114131202	3.75945	magenta
XM_027988468.1	major antigen isoform X1	3.71023	brown
XM_027988368.1	BAG domain-containing protein Samui isoform X1	3.70565	green
XM_027993064.1	cysteine sulfinic acid decarboxylase	3.70261	greenyellow
XM_027996268.1	facilitated trehalose transporter Tret1-like	3.66428	purple
XM_027986195.1	uncharacterized protein LOC114123276	3.6274	brown
XM_027996471.1	neurabin-1 isoform X1	3.62657	brown
XM_027988631.1	cystathionine gamma-lyase-like	3.60966	turquoise
XM_027996968.1	CCR4-NOT transcription complex subunit 1-like isoform X2	3.60491	brown
XM_027989822.1	bifunctional lycopene cyclase/phytoene synthase-like	3.59208	brown
XM_027990276.1	ankyrin repeat domain-containing protein 17-like isoform X6	3.59147	brown
XM_027995283.1	putative inorganic phosphate cotransporter isoform X2	3.58084	yellow
XM_027992626.1	putative histone-lysine N-methyltransferase 1	3.5401	turquoise
XM_027992152.1	disks large homolog 1-like isoform X1	3.52603	brown
XM_027990646.1	fatty acyl-CoA reductase wat-like	3.509	greenyellow
XM_027995884.1	uncharacterized protein LOC114130821 isoform X1	3.48524	brown
XM_027995142.1	ankyrin-3-like isoform X6	3.48402	brown
XM_027989115.1	uncharacterized protein LOC114125438 isoform X1	3.45797	brown
XM_027996483.1	ataxin-2 homolog	3.4462	magenta
XM_027989816.1	jmjC domain-containing histone demethylation protein 1 isoform X3	3.41522	tan
XM_027993077.1	papilin isoform X2	3.35963	brown
XM_027984680.1	putative mediator of RNA polymerase II transcription subunit 26	3.3531	magenta
XM_027997181.1	PDZ and LIM domain protein Zasp isoform X2	3.35208	yellow
XM_027995036.1	uncharacterized protein LOC114130135 isoform X4	3.33259	yellow
XM_027989829.1	phytoene desaturase-like	3.32349	yellow
XM_027994028.1	uncharacterized protein LOC114129326	3.28549	purple
XM_027980524.1	protein unc-45 homolog A	3.26715	blue
XM_027989737.1	endocuticle structural glycoprotein SgAbd-4-like	3.26306	blue
XM_027994583.1	facilitated trehalose transporter Tret1-like	3.25606	turquoise
XM_027988958.1	fatty acid synthase-like isoform X2	3.24549	turquoise
XM_027990203.1	60S ribosomal protein L31-like	3.23945	tan
XM_027980819.1	UTP--glucose-1-phosphate uridylyltransferase isoform X2	3.23551	green
XM_027986040.1	alpha-N-acetylgalactosaminidase-like	3.23125	red
XM_027994264.1	putative uncharacterized protein DDB_G0271606	3.21761	magenta
XM_027995937.1	insulin-like growth factor 2 mRNA-binding protein 2 isoform X3	3.19756	turquoise
XM_027984087.1	fatty acid synthase-like	3.14403	yellow
XM_027988172.1	matrix metalloproteinase-16 isoform X1	3.12078	purple
XM_027991020.1	NFX1-type zinc finger-containing protein 1-like	3.11724	magenta
XM_027980588.1	flavin-containing monooxygenase FMO GS-OX4-like	3.08094	blue
XM_027995041.1	protein Gawky isoform X2	3.07223	brown
XM_027981068.1	bromodomain-containing protein DDB_G0280777-like	3.06161	magenta
XM_027981312.1	nipped-B-like protein isoform X1	3.05514	brown
XM_027995011.1	acidic leucine-rich nuclear phosphoprotein 32 family member A-like isoform X1	3.04885	tan
XM_027991987.1	uncharacterized protein LOC114127670	3.02743	blue
XM_027984333.1	protein patched homolog 1 isoform X4	3.02366	black
XM_027985643.1	uncharacterized protein LOC114122868 isoform X1	2.98443	blue
XM_027984675.1	skin secretory protein xP2-like	2.93817	magenta
XM_027988618.1	putative cystathionine gamma-lyase 2	2.93313	turquoise
XM_027996178.1	lysosome membrane protein 2-like	2.8976	purple
XM_027995973.1	carbonyl reductase [NADPH] 1-like	2.89403	tan
XM_027995280.1	enhancer of polycomb homolog 1-like isoform X1	2.8845	turquoise
XM_027997996.1	esterase E4-like	2.87092	yellow
XM_027990277.1	ankyrin repeat domain-containing protein 17-like isoform X7	2.86031	brown
XM_027990778.1	protein slit isoform X1	2.84013	brown
XM_027984995.1	skin secretory protein xP2-like	2.83883	magenta
XM_027984485.1	S-adenosylmethionine synthase-like isoform X1	2.73003	black
XM_027994244.1	protein-glutamate O-methyltransferase-like	2.69314	purple
XM_027992916.1	glutathione hydrolase 1 proenzyme-like	2.66908	yellow
XM_027991353.1	protein ABHD18	2.66735	black
XM_027988956.1	fatty acid synthase-like isoform X1	2.66648	turquoise
XM_027990585.1	chromodomain-helicase-DNA-binding protein 7 isoform X4	2.65166	brown
XM_027983325.1	protein regulator of cytokinesis 1-like isoform X1	2.64705	brown
XM_027992578.1	bumetanide-sensitive sodium-(potassium)-chloride cotransporter-like	2.64357	turquoise
XM_027995021.1	calcineurin-binding protein cabin-1-like isoform X2	2.63699	turquoise
XM_027993663.1	uncharacterized protein LOC114129040	2.60475	purple
XM_027985977.1	membrane-bound alkaline phosphatase-like	2.57373	turquoise
XM_027981408.1	activated Cdc42 kinase-like isoform X2	2.57128	black
XM_027990274.1	ankyrin repeat domain-containing protein 17-like isoform X4	2.56605	brown
XR_003592452.1		2.55475	greenyellow
XM_027980360.1	60S ribosomal protein L34	2.52468	yellow
XM_027986033.1	uncharacterized protein LOC114123156	2.48685	blue
XM_027985628.1	nose resistant to fluoxetine protein 6-like	2.48555	greenyellow
XM_027993483.1	keratin, type I cytoskeletal 9-like	2.43552	magenta
XM_027982282.1	phosphatidate phosphatase LPIN3 isoform X1	2.38464	black
XM_027990657.1	protein couch potato-like isoform X1	2.3343	brown
XM_027982907.1	splicing factor 1	2.31517	tan
XM_027994590.1	ATP-binding cassette sub-family F member 1 isoform X1	2.28658	pink
XM_027992649.1	proton-associated sugar transporter A isoform X1	2.28613	turquoise
XM_027989045.1	plasma membrane calcium-transporting ATPase 2 isoform X1	2.26578	brown
XM_027997272.1	kinesin-like protein KIF2A isoform X1	2.26052	green
XM_027992333.1	lipoamide acyltransferase component of branched-chain alpha-keto acid dehydrogenase complex, mitochondrial	2.16623	turquoise
XM_027990845.1	protein Malvolio-like isoform X2	2.14179	yellow
XM_027988779.1	pancreatic triacylglycerol lipase-like	2.13158	purple
XM_027985627.1	nose resistant to fluoxetine protein 6-like	2.12324	greenyellow
XM_027988792.1	lipid storage droplets surface-binding protein 1 isoform X2	2.11152	blue
XM_027994361.1	ubiquitin carboxyl-terminal hydrolase puf isoform X2	2.10957	brown
XM_027990119.1	hydroxymethylglutaryl-CoA lyase, mitochondrial isoform X1	2.10614	greenyellow
XM_027996235.1	soluble calcium-activated nucleotidase 1-like	2.04422	red
XM_027996409.1	transcriptional repressor p66-beta isoform X3	2.03855	turquoise
XM_027988173.1	matrix metalloproteinase-16 isoform X2	1.99132	greenyellow
XM_027992595.1	sulfotransferase 4A1-like	1.9907	black
XM_027998277.1	extended synaptotagmin-2	1.97097	brown
XM_027980992.1	ornithine aminotransferase, mitochondrial	1.94525	turquoise
XM_027988026.1	elongation of very long chain fatty acids protein AAEL008004-like isoform X2	1.9424	yellow
XM_027988528.1	phenoloxidase-activating factor 2 isoform X1	1.93647	turquoise
XM_027996616.1	pyruvate kinase-like isoform X1	1.93645	brown
XM_027990026.1	cleavage and polyadenylation specificity factor 73	1.92682	brown
XM_027984997.1	cyclin-dependent kinase inhibitor 1C-like	1.91891	magenta
XM_027980369.1	glutamine--fructose-6-phosphate aminotransferase [isomerizing] 2-like isoform X1	1.8906	magenta
XM_027993933.1	ecotropic viral integration site 5 ortholog-like isoform X1	1.86621	pink
XM_027992893.1	uncharacterized protein LOC114128383	1.85586	purple
XM_027997997.1	esterase E4-like	1.84388	yellow
XR_003592334.1		1.83539	yellow
XM_027986823.1	helicase domino isoform X1	1.79867	brown
XM_027991171.1	serpin B6-like isoform X2	1.79663	purple
XM_027996595.1	DNA topoisomerase 2	1.78691	green
XM_027991614.1	protein apterous-like isoform X2	1.78465	turquoise
XM_027985183.1	leucine-rich repeat and fibronectin type III domain-containing protein 1-like protein	1.78018	turquoise
XM_027994342.1	exportin-2	1.75394	turquoise
XM_027982778.1	tyrosine-protein kinase Fer isoform X1	1.7444	blue
XM_027980712.1	troponin T isoform X3	1.72982	red
XM_027989909.1	uncharacterized protein LOC114126041	1.72714	brown
XM_027993754.1	uncharacterized protein LOC114129116	1.72044	pink
XM_027989723.1	chromodomain-helicase-DNA-binding protein 1-like isoform X2	1.70003	brown
XM_027989378.1	lysosomal alpha-mannosidase-like isoform X2	1.67812	green
XM_027983906.1	large proline-rich protein bag6-B isoform X1	1.62239	turquoise
XM_027983031.1	adenylosuccinate lyase isoform X2	1.54365	pink
XM_027994503.1	vanin-like protein 1 isoform X2	1.53744	greenyellow
XM_027983630.1	aryl hydrocarbon receptor nuclear translocator homolog isoform X1	1.5145	green
XM_027997590.1	muscle LIM protein 1 isoform X2	1.508	purple
XM_027988970.1	myogenesis-regulating glycosidase-like	1.50366	tan
XM_027988491.1	glucose-6-phosphate 1-dehydrogenase isoform X2	1.49147	yellow
XM_027990667.1	uncharacterized protein LOC114126667	1.47484	greenyellow
XM_027982006.1	zinc finger homeobox protein 4 isoform X1	1.47353	brown
XM_027986770.1	folate transporter 1-like isoform X2	1.44876	pink
XM_027982165.1	replication protein A 70 kDa DNA-binding subunit-like	1.44735	turquoise
XM_027985308.1	dnaJ homolog subfamily C member 5-like isoform X1	1.44558	yellow
XM_027987236.1	juvenile hormone acid O-methyltransferase-like	1.42672	blue
XM_027997943.1	reticulocyte-binding protein 2 homolog a-like isoform X1	1.41992	blue
XM_027980511.1	inverted formin-2-like isoform X2	1.39327	blue
XM_027993632.1	uncharacterized protein LOC114129012	1.38492	black
XM_027986089.1	choline/ethanolamine kinase isoform X2	1.36567	turquoise
XM_027980538.1	calcium/calmodulin-dependent protein kinase kinase 1 isoform X1	1.30835	black
XM_027990017.1	brain tumor protein	1.27144	blue
XM_027984937.1	serine/threonine-protein kinase tousled-like 2 isoform X1	1.26888	blue
XM_027990848.1	protein Malvolio-like isoform X3	1.26785	turquoise
XM_027986429.1	paxillin isoform X1	1.25474	yellow
XM_027986967.1	ephrin type-B receptor 1-B isoform X6	1.25184	brown
XM_027987808.1	uncharacterized protein LOC114124528	1.24371	magenta
XM_027983358.1	kinesin light chain isoform X1	1.23961	brown
XM_027981870.1	proton-coupled amino acid transporter-like protein CG1139 isoform X3	1.22596	tan
XM_027990356.1	ATP-binding cassette sub-family D member 3	1.22132	yellow
XM_027985645.1	uncharacterized protein LOC114122868 isoform X2	1.2191	purple
XM_027981210.1	serine/arginine repetitive matrix protein 2 isoform X2	1.20743	turquoise
XM_027986965.1	ephrin type-B receptor 1-B isoform X4	1.19662	brown
XM_027991770.1	uncharacterized protein CG43867 isoform X4	1.1946	brown
XM_027996762.1	vascular endothelial growth factor receptor 1 isoform X5	1.18617	green
XM_027981600.1	myrosinase 1-like	1.18119	yellow
XM_027994575.1	NFX1-type zinc finger-containing protein 1-like	1.1789	brown
XM_027986933.1	endoplasmic reticulum metallopeptidase 1-like	1.17206	turquoise
XM_027990063.1	endoplasmic reticulum metallopeptidase 1-like	1.17206	turquoise
XM_027981621.1	zinc finger FYVE domain-containing protein 9	1.1645	yellow
XM_027995701.1	5-oxoprolinase	1.15125	brown
XM_027994577.1	NFX1-type zinc finger-containing protein 1-like	1.14299	turquoise
XM_027992570.1	trithorax group protein osa-like isoform X3	1.13841	brown
XM_027988227.1	Down syndrome cell adhesion molecule-like protein Dscam2 isoform X38	1.13743	brown
XM_027995672.1	uncharacterized protein LOC114130667 isoform X1	1.10922	brown
XM_027997588.1	muscle LIM protein Mlp84B isoform X1	1.10546	purple
XM_027985117.1	valine--tRNA ligase-like isoform X2	1.09816	turquoise
XM_027994502.1	vanin-like protein 2 isoform X1	1.0917	brown
XM_027992783.1	DNA-directed RNA polymerase II subunit RPB1-like isoform X2	1.0713	tan
XM_027980680.1	brefeldin A-inhibited guanine nucleotide-exchange protein 3 isoform X1	1.06002	green
XM_027986963.1	ephrin type-B receptor 1-B isoform X2	1.04824	brown
XM_027985581.1	receptor-type guanylate cyclase Gyc76C-like isoform X2	1.03983	turquoise
XM_027998080.1	myosin-VIIa isoform X1	1.0176	brown
XM_027983445.1	sulfhydryl oxidase 1-like	1.00114	turquoise
XM_027984739.1	mitochondrial dicarboxylate carrier	0.99853	pink
XM_027984942.1	serine/threonine-protein kinase tousled-like 2 isoform X5	0.989171	blue
XM_027986342.1	GTP cyclohydrolase 1 isoform X1	0.963946	green
XM_027985923.1	supervillin isoform X2	0.961361	blue
XM_027994311.1	pre-rRNA-processing protein TSR1 homolog	0.953475	green
XM_027993856.1	omega-amidase NIT2-like	0.95045	green
XM_027992696.1	eukaryotic translation initiation factor 4 gamma 3-like isoform X3	0.945063	magenta
XM_027994038.1	histone deacetylase 4 isoform X4	0.93675	turquoise
XM_027981375.1	uncharacterized protein LOC114119701 isoform X1	0.927796	turquoise
XM_027982704.1	centromere-associated protein E isoform X5	0.922512	brown
XM_027990402.1	cell wall adhesin EAP1-like isoform X1	0.922494	magenta
XM_027981314.1	nipped-B-like protein A isoform X2	0.908557	turquoise
XM_027988238.1	Down syndrome cell adhesion molecule-like protein Dscam2 isoform X49	0.90361	yellow
XM_027986826.1	helicase domino isoform X4	0.900086	green
XM_027984637.1	uncharacterized protein LOC114122080 isoform X2	0.894262	blue
XM_027985511.1	uncharacterized protein LOC114122756	0.887821	red
XM_027983937.1	glycogen phosphorylase isoform X1	0.885999	tan
XM_027982142.1	protein EFR3 homolog cmp44E isoform X1	0.854592	turquoise
XM_027988487.1	legumain-like	0.846751	red
XM_027987780.1	uncharacterized protein LOC114124514 isoform X1	0.835979	brown
XM_027986154.1	putative UDP-GlcNAc:betaGal beta-1,3-N-acetylglucosaminyltransferase LOC100288842	0.824894	red
XM_027996902.1	uncharacterized protein LOC114131642	0.818212	purple
XM_027981841.1	uncharacterized protein LOC114120057	0.809584	purple
XM_027986197.1	PHD finger protein 3 isoform X1	0.800086	turquoise
XM_027988614.1	protocadherin-like wing polarity protein stan isoform X1	0.760856	yellow
XM_027992883.1	pecanex-like protein 1 isoform X1	0.748972	purple
XM_027981534.1	rab3 GTPase-activating protein non-catalytic subunit isoform X2	0.732953	turquoise
XM_027985702.1	uncharacterized protein DDB_G0287625-like isoform X2	0.725674	grey
XM_027996617.1	pyruvate kinase-like isoform X2	0.719383	tan
XM_027994939.1	cell wall protein DAN4-like isoform X1	0.697338	blue
XM_027985722.1	protein LSM14 homolog B-B-like isoform X1	0.692938	grey
XM_027991970.1	hepatic leukemia factor-like isoform X5	0.673033	blue
XM_027994916.1	serine hydroxymethyltransferase, cytosolic-like isoform X1	0.667751	yellow
XM_027985723.1	protein LSM14 homolog B-B-like isoform X2	0.657006	grey
XM_027982304.1	uncharacterized protein LOC114120412 isoform X2	0.654198	red
XM_027992334.1	lipoamide acyltransferase component of branched-chain alpha-keto acid dehydrogenase complex, mitochondrial	0.646673	brown
XM_027993872.1	DNA N6-methyl adenine demethylase-like isoform X2	0.645894	yellow
XM_027981604.1	lactase-phlorizin hydrolase-like	0.642687	purple
XM_027995215.1	bromodomain-containing protein 3-like isoform X4	0.642082	purple
XM_027987998.1	tuberin isoform X1	0.635008	brown
XM_027993847.1	stomatin-like protein 2, mitochondrial isoform X2	0.633137	green
XM_027994994.1	serine proteinase stubble-like	0.615524	blue
XM_027988730.1	uncharacterized protein LOC114125189	0.598875	grey
XM_027997857.1	zinc finger protein rotund-like isoform X5	0.598552	yellow
XM_027989399.1	dynactin subunit 1 isoform X1	0.595766	blue
XM_027992571.1	trithorax group protein osa-like isoform X4	0.586664	green
XM_027990281.1	ankyrin repeat domain-containing protein 17-like isoform X9	0.585727	grey
XM_027986828.1	helicase domino isoform X5	0.584238	green
XM_027990280.1	ankyrin repeat domain-containing protein 17-like isoform X9	0.580484	grey
XM_027989169.1	glutathione hydrolase 1 proenzyme-like isoform X1	0.579442	turquoise
XM_027988732.1	uncharacterized protein LOC114125189	0.575956	grey
XR_003592544.1		0.569823	pink
XM_027989778.1	myosin heavy chain, non-muscle isoform X5	0.566354	pink
XM_027985024.1	ejaculatory bulb-specific protein 3-like	0.566191	yellow
XM_027987014.1	MATH and LRR domain-containing protein PFE0570w-like	0.563306	turquoise
XM_027996112.1	uncharacterized protein LOC114130999 isoform X1	0.558635	blue
XM_027986842.1	uncharacterized protein LOC114123765 isoform X1	0.557139	brown
XM_027996332.1	histone deacetylase complex subunit SAP18 isoform X2	0.554707	black
XM_027998503.1	UDP-N-acetylglucosamine--peptide N-acetylglucosaminyltransferase 110 kDa subunit isoform X2	0.550926	turquoise
XM_027995750.1	chitooligosaccharidolytic beta-N-acetylglucosaminidase-like isoform X3	0.543966	turquoise
XM_027986825.1	helicase domino isoform X3	0.543191	green
XM_027982946.1	serine/threonine-protein phosphatase 2A regulatory subunit B'' subunit alpha isoform X1	0.540875	purple
XM_027983062.1	histone-binding protein N1/N2-like	0.53444	green
XM_027989173.1	glutathione hydrolase 1 proenzyme-like	0.532058	red
XM_027984801.1	poly(A) polymerase type 3	0.527314	purple
XM_027992299.1	bile salt-activated lipase-like isoform X4	0.527309	tan
XM_027981533.1	rab3 GTPase-activating protein non-catalytic subunit isoform X1	0.525249	yellow
XM_027982120.1	chaoptin-like	0.519759	grey
XM_027980428.1	neurexin-4 isoform X3	0.517061	brown
XM_027990584.1	chromodomain-helicase-DNA-binding protein 7 isoform X3	0.516742	brown
XM_027982118.1	chaoptin-like	0.516741	grey
XM_027982124.1	uncharacterized protein LOC114120265 isoform X1	0.511137	green
XM_027983440.1	sulfhydryl oxidase 1-like	0.507734	black
XM_027980664.1	uncharacterized protein LOC114119173 isoform X2	0.49902	brown
XM_027991003.1	39S ribosomal protein L10, mitochondrial-like	0.498646	grey
XM_027986798.1	protein spinster isoform X1	0.497892	grey
XM_027998465.1	Down syndrome cell adhesion molecule-like protein Dscam2 isoform X8	0.496849	turquoise
XM_027988973.1	myogenesis-regulating glycosidase-like	0.494895	green
XM_027985701.1	uncharacterized protein DDB_G0287625-like isoform X1	0.494288	grey
XM_027989564.1	uncharacterized protein LOC114125791	0.492999	pink
XM_027995964.1	conserved oligomeric Golgi complex subunit 8	0.489314	grey
XM_027995965.1	conserved oligomeric Golgi complex subunit 8	0.480722	grey
XM_027987353.1	probable protein arginine N-methyltransferase 6	0.476335	yellow
XM_027989096.1	glycogen debranching enzyme isoform X2	0.470316	brown
XM_027998304.1	52 kDa repressor of the inhibitor of the protein kinase-like isoform X3	0.466174	yellow
XM_027990723.1	transducin beta-like protein 3	0.464198	red
XM_027982009.1	zinc finger homeobox protein 4 isoform X3	0.462866	blue
XM_027990963.1	proton channel OtopLc-like isoform X1	0.458004	turquoise
XM_027991969.1	hepatic leukemia factor-like isoform X4	0.457513	grey
XM_027997149.1	WD repeat-containing protein 26	0.457274	brown
XM_027981623.1	zinc finger FYVE domain-containing protein 9	0.455905	black
XM_027998415.1	ABC transporter G family member 23-like	0.454797	brown
XM_027991966.1	hepatic leukemia factor-like isoform X1	0.447649	grey
XM_027986799.1	protein spinster isoform X2	0.446208	grey
XR_003592943.1		0.439279	greenyellow
XM_027982342.1	probable glutamine--tRNA ligase	0.437338	grey
XM_027985077.1	serine/threonine-protein phosphatase 4 regulatory subunit 4-like	0.429513	brown
XM_027991772.1	uncharacterized protein CG43867 isoform X5	0.425709	yellow
XM_027995702.1	5-oxoprolinase	0.420658	green
XM_027990294.1	RNA-binding protein spenito-like	0.411107	blue
XM_027987079.1	probable cation-transporting ATPase 13A3 isoform X2	0.409953	grey
XM_027991985.1	39S ribosomal protein L10, mitochondrial-like	0.409068	grey
XM_027982343.1	probable glutamine--tRNA ligase	0.406867	grey
XM_027980711.1	troponin T isoform X2	0.40334	brown
XM_027989654.1	serine/threonine-protein kinase/endoribonuclease IRE2	0.401676	black
XM_027994333.1	spermine oxidase-like	0.39224	red
XM_027984183.1	calcium homeostasis endoplasmic reticulum protein isoform X1	0.390875	brown
XM_027989568.1	longitudinals lacking protein, isoforms H/M/V isoform X3	0.386409	turquoise
XM_027986198.1	PHD finger protein 3 isoform X1	0.381955	turquoise
XM_027980546.1	pre-mRNA 3'-end-processing factor FIP1-like	0.379752	brown
XM_027994470.1	transcriptional regulator ATRX isoform X2	0.374898	grey
XM_027989412.1	actin-binding LIM protein 1-like isoform X2	0.361441	blue
XM_027988863.1	guanylate cyclase 32E isoform X2	0.35834	turquoise
XM_027991671.1	vacuolar protein sorting-associated protein 13 isoform X1	0.355548	grey
XM_027984264.1	GRB10-interacting GYF protein 2 isoform X1	0.347941	brown
XM_027994469.1	transcriptional regulator ATRX isoform X1	0.345146	grey
XM_027983020.1	ATP-binding cassette sub-family B member 7, mitochondrial isoform X2	0.342402	turquoise
XM_027994758.1	uncharacterized protein LOC114129896 isoform X1	0.338768	blue
XR_003592249.1		0.335133	magenta
XM_027983081.1	hippocampus abundant transcript 1 protein	0.330563	tan
XM_027986452.1	T-complex protein 1 subunit theta	0.328723	greenyellow
XM_027990850.1	nuclear pore complex protein Nup155-like	0.327392	blue
XM_027988181.1	LOW QUALITY PROTEIN: nesprin-1	0.324455	turquoise
XM_027989852.1	SET and MYND domain-containing protein 4-like	0.324447	red
XM_027981209.1	serine/arginine repetitive matrix protein 2 isoform X2	0.320586	pink
XM_027994007.1	fasciclin-1 isoform X1	0.317999	blue
XM_027994552.1	protein MON2 homolog isoform X1	0.315692	brown
XM_027991324.1	box A-binding factor-like isoform X3	0.312847	yellow
XM_027990656.1	1,4-alpha-glucan-branching enzyme	0.308493	tan
XM_027980334.1	chloride channel protein 2 isoform X3	0.30829	turquoise
XM_027983321.1	E3 ubiquitin-protein ligase RBBP6-like	0.307369	turquoise
XM_027988300.1	membrane-associated guanylate kinase, WW and PDZ domain-containing protein 1 isoform X1	0.297436	magenta
XM_027991674.1	vacuolar protein sorting-associated protein 13 isoform X1	0.297187	grey
XM_027994799.1	mediator of RNA polymerase II transcription subunit 23-like	0.295658	grey
XM_027990552.1	protein retinal degeneration B isoform X1	0.295362	blue
XM_027988653.1	ensconsin-like isoform X17	0.291459	turquoise
XM_027986199.1	PHD finger protein 3 isoform X1	0.291054	green
XM_027984407.1	serine proteinase stubble-like isoform X1	0.284356	black
XM_027996407.1	transcriptional repressor p66-beta isoform X1	0.283009	brown
XM_027987940.1	transcriptional regulator ATRX homolog isoform X1	0.279547	grey
XM_027983882.1	mediator of RNA polymerase II transcription subunit 27-like	0.272673	yellow
XM_027983394.1	tudor domain-containing protein 7-like isoform X1	0.271579	brown
XM_027987939.1	transcriptional regulator ATRX homolog isoform X1	0.270579	grey
XM_027984073.1	unconventional myosin-Va-like isoform X1	0.270461	pink
XM_027992328.1	cytosolic 10-formyltetrahydrofolate dehydrogenase isoform X2	0.25375	turquoise
XM_027985902.1	collagen alpha-1(III) chain-like isoform X4	0.252301	green
XM_027992944.1	adipocyte plasma membrane-associated protein-like isoform X2	0.25079	yellow
XR_003592509.1		0.249026	pink
XM_027988857.1	transmembrane protein 120 homolog	0.248397	brown
XM_027985521.1	phosphatidylinositol 4-phosphate 5-kinase type-1 alpha-like isoform X1	0.248182	greenyellow
XM_027987444.1	mediator of RNA polymerase II transcription subunit 13-like isoform X1	0.24777	yellow
XM_027989646.1	longitudinals lacking protein, isoforms H/M/V isoform X4	0.247693	greenyellow
XM_027996882.1	laccase-4-like isoform X1	0.246803	greenyellow
XM_027983271.1	uncharacterized protein LOC114121100	0.243831	turquoise
XM_027983480.1	GTPase-activating protein CdGAPr isoform X1	0.243824	brown
XM_027983343.1	tropomyosin-2 isoform X11	0.243138	red
XM_027997238.1	WD repeat-containing protein 48	0.242792	black
XM_027986433.1	paxillin isoform X3	0.241525	black
XM_027994928.1	asparagine synthetase [glutamine-hydrolyzing]	0.2381	grey
XM_027997609.1	kynurenine/alpha-aminoadipate aminotransferase, mitochondrial-like isoform X3	0.236205	yellow
XM_027993095.1	46 kDa FK506-binding nuclear protein-like isoform X1	0.234384	green
XM_027987480.1	myotubularin-related protein 3 isoform X1	0.232973	black
XM_027996921.1	insulin receptor substrate 1-like isoform X1	0.231112	brown
XM_027988419.1	CCR4-NOT transcription complex subunit 4 isoform X4	0.22867	brown
XM_027987661.1	RNA polymerase I-specific transcription initiation factor RRN3-like isoform X2	0.22756	greenyellow
XM_027983623.1	protein gustavus isoform X4	0.225479	black
XM_027995595.1	myotubularin-related protein 13 isoform X2	0.215483	blue
XM_027987782.1	uncharacterized protein LOC114124514 isoform X1	0.211901	blue
XM_027992127.1	uncharacterized protein LOC114127800	0.211604	black
XR_003592865.1		0.210643	red
XM_027993783.1	centrosomal protein of 104 kDa isoform X1	0.208739	turquoise
XM_027993766.1	uncharacterized protein LOC114129116	0.20869	blue
XM_027990583.1	chromodomain-helicase-DNA-binding protein 7 isoform X2	0.205463	turquoise
XM_027997522.1	alpha-tocopherol transfer protein	0.203161	grey
XM_027983726.1	uncharacterized protein LOC114121409 isoform X2	0.199859	yellow
XM_027989596.1	apoptosis-stimulating of p53 protein 1 isoform X2	0.195239	blue
XM_027984238.1	LIM and calponin homology domains-containing protein 1 isoform X2	0.192516	blue
XM_027993670.1	pyruvate carboxylase, mitochondrial isoform X1	0.191479	grey
XM_027985115.1	valine--tRNA ligase, mitochondrial-like isoform X1	0.190558	brown
XM_027986320.1	probable 4-coumarate--CoA ligase 3	0.189786	red
XM_027996618.1	pyruvate kinase-like isoform X3	0.188532	blue
XM_027983746.1	acyl-CoA synthetase family member 3, mitochondrial isoform X1	0.18307	greenyellow
XM_027987991.1	target of rapamycin complex 2 subunit MAPKAP1-like isoform X3	0.182574	red
XM_027984722.1	bromodomain-containing protein 4-like isoform X3	0.180711	grey
XM_027997477.1	protein KRI1 homolog	0.179842	magenta
XM_027994817.1	zinc finger protein 512B-like	0.179071	green
XM_027985711.1	puromycin-sensitive aminopeptidase isoform X3	0.176134	black
XM_027989299.1	paraplegin isoform X2	0.173419	grey
XM_027997850.1	zinc finger protein rotund-like isoform X4	0.170972	turquoise
XM_027996533.1	uncharacterized protein LOC114131344 isoform X1	0.169107	grey
XM_027996111.1	uncharacterized protein LOC114130999 isoform X1	0.167311	grey
XM_027998536.1	RNA binding protein fox-1 homolog 2-like isoform X1	0.166048	green
XM_027986034.1	fatty acid-binding protein, muscle-like isoform X1	0.164725	grey
XM_027998699.1	mucin-5AC	0.164089	red
XM_027988252.1	rap1 GTPase-activating protein 1 isoform X1	0.162025	grey
XM_027985704.1	uncharacterized protein LOC114122909 isoform X1	0.162005	green
XM_027986919.1	eIF-2-alpha kinase activator GCN1 isoform X1	0.159197	grey
XM_027993112.1	transcription factor SPT20 homolog isoform X2	0.157689	black
XM_027982126.1	uncharacterized protein LOC114120265 isoform X3	0.15716	grey
XM_027993003.1	axin-2 isoform X1	0.156321	yellow
XM_027982082.1	peroxisomal multifunctional enzyme type 2 isoform X1	0.156166	yellow
XM_027990979.1	ral GTPase-activating protein subunit beta isoform X4	0.154688	turquoise
XM_027986422.1	dual oxidase maturation factor 1 isoform X1	0.152382	black
XM_027987351.1	probable protein arginine N-methyltransferase 6	0.14994	red
XM_027989048.1	plasma membrane calcium-transporting ATPase 2 isoform X3	0.149819	pink
XM_027980331.1	chloride channel protein 2 isoform X2	0.149638	black
XM_027992084.1	CDK5 regulatory subunit-associated protein 1	0.149278	red
XM_027986791.1	ATPase family protein 2 homolog isoform X2	0.148932	grey
XM_027988234.1	Down syndrome cell adhesion molecule-like protein Dscam2 isoform X45	0.147425	red
XM_027985278.1	copper-transporting ATPase 1 isoform X2	0.146444	blue
XM_027993427.1	multidrug resistance-associated protein 4-like isoform X3	0.141601	tan
XM_027988101.1	regulation of nuclear pre-mRNA domain-containing protein 2 isoform X2	0.140226	black
XM_027990823.1	follistatin-related protein 5-like isoform X1	0.140083	grey
XM_027994037.1	histone deacetylase 4 isoform X4	0.139492	green
XM_027985707.1	puromycin-sensitive aminopeptidase isoform X1	0.139096	black
XM_027988543.1	probable phospholipid-transporting ATPase IA isoform X1	0.136296	grey
XM_027987786.1	dual specificity protein phosphatase CDC14C-like	0.136218	grey
XM_027997612.1	kynurenine/alpha-aminoadipate aminotransferase, mitochondrial-like isoform X3	0.135799	red
XM_027997968.1	biotin--protein ligase	0.134704	brown
XM_027983875.1	GTP-binding protein 1	0.134327	pink
XR_003592970.1		0.134188	purple
XM_027982007.1	zinc finger homeobox protein 4 isoform X1	0.133639	pink
XM_027992311.1	dmX-like protein 2 isoform X2	0.131965	pink
XM_027992083.1	CDK5 regulatory subunit-associated protein 1	0.131357	pink
XM_027983494.1	GTPase-activating protein CdGAPr isoform X2	0.129322	grey
XM_027990344.1	xaa-Pro dipeptidase	0.129291	grey
XM_027995766.1	proton-coupled amino acid transporter-like protein pathetic isoform X2	0.128527	grey
XM_027990278.1	ankyrin repeat domain-containing protein 17-like isoform X8	0.128181	brown
XM_027990553.1	protein retinal degeneration B isoform X1	0.126907	grey
XM_027996534.1	uncharacterized protein LOC114131344 isoform X2	0.126139	grey
XM_027982777.1	tyrosine-protein kinase Fer isoform X1	0.124067	greenyellow
XM_027987341.1	myotubularin-related protein 3 isoform X1	0.123381	pink
XM_027993651.1	sphingomyelin phosphodiesterase	0.121712	red
XM_027996494.1	contactin-associated protein-like 5 isoform X1	0.120218	purple
XM_027986045.1	C-1-tetrahydrofolate synthase, cytoplasmic	0.119681	red
XM_027991098.1	afadin isoform X5	0.114447	grey
XM_027996596.1	DNA topoisomerase 2	0.112704	grey
XM_027986962.1	ephrin type-B receptor 1-B isoform X1	0.112223	grey
XM_027987781.1	uncharacterized protein LOC114124514 isoform X1	0.112097	green
XM_027986769.1	folate transporter 1-like isoform X1	0.110729	blue
XM_027980568.1	senecionine N-oxygenase-like isoform X2	0.108445	yellow
XM_027988744.1	protein fem-1 homolog B-like	0.108233	grey
XM_027992440.1	sushi, von Willebrand factor type A, EGF and pentraxin domain-containing protein 1 isoform X3	0.105372	red
XM_027991546.1	phospholipase DDHD2-like isoform X2	0.10393	black
XM_027997217.1	TAR DNA-binding protein 43-like isoform X2	0.102368	green
XM_027988232.1	Down syndrome cell adhesion molecule-like protein Dscam2 isoform X43	0.101112	magenta
XM_027984943.1	serine/threonine-protein kinase tousled-like 2 isoform X5	0.101104	grey
XM_027984237.1	LIM and calponin homology domains-containing protein 1 isoform X1	0.100934	grey
XM_027990663.1	neurobeachin-like protein 1 isoform X1	0.100377	grey
XM_027980506.1	mitogen-activated protein kinase kinase kinase 15-like isoform X1	0.0995186	red
XM_027985762.1	NFX1-type zinc finger-containing protein 1-like	0.0993346	grey
XM_027986844.1	uncharacterized protein LOC114123765 isoform X2	0.0989355	yellow
XM_027980563.1	oxysterol-binding protein-related protein 9 isoform X2	0.0986174	black
XM_027996059.1	influenza virus NS1A-binding protein-like isoform X3	0.0963551	grey
XM_027990156.1	methylcrotonoyl-CoA carboxylase subunit alpha, mitochondrial isoform X2	0.0945504	tan
XM_027985032.1	PAN2-PAN3 deadenylation complex subunit PAN3	0.0942558	grey
XM_027989653.1	serine/threonine-protein kinase/endoribonuclease IRE2	0.0930438	grey
XM_027987460.1	probable ATP-dependent RNA helicase DDX46 isoform X2	0.092682	grey
XM_027990367.1	pancreatic triacylglycerol lipase-like	0.091637	yellow
XM_027997157.1	WD repeat-containing protein 26	0.0909666	grey
XM_027990019.1	brain tumor protein	0.0897826	pink
XM_027991760.1	ubiquitin-protein ligase E3A isoform X2	0.0896757	black
XM_027991113.1	piezo-type mechanosensitive ion channel component-like isoform X7	0.0895907	red
XM_027987446.1	mediator of RNA polymerase II transcription subunit 13-like isoform X3	0.0891163	grey
XM_027990293.1	RNA-binding protein spenito-like	0.0885692	grey
XM_027987499.1	UDP-glucuronosyltransferase 2B2-like	0.0885439	grey
XM_027991672.1	vacuolar protein sorting-associated protein 13 isoform X1	0.0883686	grey
XM_027986327.1	rap guanine nucleotide exchange factor 2 isoform X1	0.0871988	grey
XM_027990064.1	endoplasmic reticulum metallopeptidase 1-like	0.0871208	grey
XM_027982442.1	zinc finger protein 569 isoform X3	0.0837813	grey
XM_027986594.1	protein IWS1 homolog isoform X4	0.0835806	grey
XM_027982611.1	glutathione S-transferase theta-1-like isoform X1	0.0834538	greenyellow
XR_003592707.1		0.0831673	red
XM_027986721.1	neither inactivation nor afterpotential protein C isoform X3	0.0828537	magenta
XM_027996340.1	uncharacterized protein LOC114131180 isoform X1	0.0827151	grey
XM_027981383.1	uncharacterized protein LOC114119701 isoform X2	0.0825614	grey
XM_027982217.1	facilitated trehalose transporter Tret1 isoform X3	0.0825189	purple
XM_027994501.1	vanin-like protein 2 isoform X1	0.0823298	grey
XM_027981820.1	glucose transporter type 1 isoform X3	0.0818786	grey
XM_027989853.1	SET and MYND domain-containing protein 4-like	0.0818486	black
XM_027996536.1	uncharacterized protein LOC114131344 isoform X4	0.081407	grey
XM_027994993.1	serine proteinase stubble-like	0.0813306	grey
XM_027980463.1	Down syndrome critical region protein 3 homolog	0.0804542	purple
XM_027993288.1	uncharacterized protein LOC114128712	0.0800146	grey
XM_027998631.1	mucin-17-like isoform X1	0.0779491	grey
XM_027980464.1	Down syndrome critical region protein 3 homolog	0.0777711	grey
XM_027994334.1	spermine oxidase-like	0.0769739	grey
XM_027992134.1	WD and tetratricopeptide repeats protein 1-like	0.07644	magenta
XM_027992187.1	uncharacterized protein LOC114127852 isoform X2	0.0762659	yellow
XM_027996148.1	sorbitol dehydrogenase-like	0.0759595	grey
XM_027991967.1	hepatic leukemia factor-like isoform X2	0.0757879	magenta
XM_027988237.1	Down syndrome cell adhesion molecule-like protein Dscam2 isoform X48	0.0754032	green
XM_027984408.1	serine proteinase stubble-like isoform X1	0.07427	pink
XM_027990474.1	protein Fe65 homolog isoform X2	0.0737885	grey
XM_027992438.1	sushi, von Willebrand factor type A, EGF and pentraxin domain-containing protein 1 isoform X1	0.0734732	grey
XM_027996058.1	influenza virus NS1A-binding protein-like isoform X2	0.0726696	yellow
XM_027994576.1	NFX1-type zinc finger-containing protein 1-like	0.0714173	grey
XR_003593086.1		0.0709301	grey
XM_027983465.1	ubiquitin carboxyl-terminal hydrolase 7 isoform X1	0.0708324	grey
XM_027986968.1	ephrin type-B receptor 1-B isoform X7	0.0701281	grey
XM_027986753.1	uncharacterized protein LOC114123694	0.0697868	grey
XM_027998249.1	uncharacterized protein LOC114132711 isoform X1	0.0683319	grey
XM_027981236.1	integrator complex subunit 1	0.0680881	grey
XM_027988417.1	CCR4-NOT transcription complex subunit 4 isoform X2	0.0679849	black
XM_027994036.1	histone deacetylase 4 isoform X3	0.0679797	black
XM_027983381.1	sodium/potassium-transporting ATPase subunit alpha isoform X1	0.0672769	grey
XM_027988616.1	protocadherin-like wing polarity protein stan isoform X3	0.0668748	grey
XM_027980716.1	ets DNA-binding protein pokkuri-like isoform X2	0.0668381	greenyellow
XM_027987787.1	dual specificity protein phosphatase CDC14C-like	0.0668261	grey
XM_027983376.1	unconventional myosin-IXa-like isoform X4	0.0667795	red
XM_027986321.1	probable 4-coumarate--CoA ligase 3	0.0663041	grey
XM_027996537.1	uncharacterized protein LOC114131344 isoform X5	0.0661297	black
XM_027985277.1	copper-transporting ATPase 1 isoform X1	0.0660568	black
XR_003592493.1		0.0658682	black
XM_027989478.1	ectopic P granules protein 5 homolog isoform X2	0.0657007	grey
XM_027986313.1	potassium voltage-gated channel protein eag-like isoform X5	0.0650553	grey
XM_027994500.1	vanin-like protein 2 isoform X1	0.064919	grey
XM_027997719.1	probable cation-transporting ATPase 13A3 isoform X1	0.0644463	pink
XM_027998687.1	WD repeat-containing protein 3	0.0644186	green
XM_027983813.1	voltage-dependent calcium channel type A subunit alpha-1 isoform X11	0.0643327	grey
XM_027990977.1	ral GTPase-activating protein subunit beta isoform X2	0.0623511	red
XM_027989181.1	laminin subunit beta-1 isoform X2	0.0620182	grey
XM_027996883.1	laccase-1-like isoform X2	0.0618616	grey
XM_027995149.1	one cut domain family member 2-like isoform X5	0.0606629	grey
XM_027996935.1	alpha-mannosidase 2 isoform X2	0.0594252	grey
XM_027989565.1	uncharacterized protein LOC114125791	0.0589596	red
XM_027987896.1	uncharacterized protein LOC114124596	0.0588561	pink
XM_027986584.1	protein IWS1 homolog isoform X1	0.058091	grey
XM_027980922.1	putative transcription factor capicua isoform X1	0.0576681	magenta
XM_027994362.1	ubiquitin carboxyl-terminal hydrolase puf isoform X3	0.0576208	black
XM_027985761.1	NFX1-type zinc finger-containing protein 1-like	0.056771	grey
XM_027991007.1	putative sodium-coupled neutral amino acid transporter 10	0.0562195	grey
XM_027995428.1	CLK4-associating serine/arginine rich protein-like	0.0558173	grey
XM_027984184.1	calcium homeostasis endoplasmic reticulum protein isoform X2	0.055794	grey
XR_003592279.1		0.055728	grey
XM_027990722.1	transducin beta-like protein 3	0.0555583	pink
XM_027995312.1	myelin expression factor 2 isoform X1	0.0550979	grey
XM_027988178.1	vitronectin-like isoform X2	0.054252	grey
XM_027987791.1	dual specificity protein phosphatase CDC14C-like	0.05379	grey
XM_027985116.1	valine--tRNA ligase-like isoform X2	0.0533556	grey
XM_027991409.1	phosphoinositide 3-kinase adapter protein 1 isoform X1	0.0512425	grey
XM_027998476.1	uncharacterized protein LOC114132877 isoform X2	0.0512044	grey
XM_027990020.1	brain tumor protein	0.051192	grey
XM_027991761.1	ubiquitin-protein ligase E3A isoform X2	0.0487751	pink
XM_027984904.1	serine--tRNA synthetase-like protein Slimp isoform X1	0.0485292	grey
XR_003592974.1		0.0484757	green
XM_027992026.1	atypical kinase COQ8B, mitochondrial	0.0478965	grey
XM_027991237.1	rab GTPase-activating protein 1-like isoform X1	0.0468865	black
XM_027982164.1	replication protein A 70 kDa DNA-binding subunit-like	0.0468704	grey
XM_027986720.1	neither inactivation nor afterpotential protein C isoform X2	0.0453595	black
XM_027984267.1	GRB10-interacting GYF protein 2 isoform X3	0.0453539	grey
XM_027981913.1	S phase cyclin A-associated protein in the endoplasmic reticulum	0.0446419	pink
XM_027992329.1	cytosolic 10-formyltetrahydrofolate dehydrogenase isoform X2	0.0409904	grey
XR_003592660.1		0.0401438	pink
XM_027980504.1	mitogen-activated protein kinase kinase kinase 15-like isoform X1	0.0399537	purple
XM_027983200.1	uncharacterized protein LOC114121050	0.0382133	grey
XM_027992724.1	huntingtin isoform X2	0.0373605	tan
XM_027992133.1	WD and tetratricopeptide repeats protein 1-like	0.0367612	pink
XM_027987556.1	autophagy-related protein 2 homolog B isoform X2	0.0366658	purple
XM_027984738.1	mitochondrial dicarboxylate carrier	0.0361046	grey
XM_027981685.1	kinectin isoform X3	0.0359832	grey
XM_027983725.1	uncharacterized protein LOC114121409 isoform X2	0.0350143	grey
XM_027985090.1	RNA exonuclease 5	0.0327181	grey
XM_027993863.1	DNA N6-methyl adenine demethylase-like isoform X2	0.0320363	black
XM_027989855.1	diacylglycerol kinase eta-like	0.030413	grey
XM_027996428.1	adenylate kinase isoform X3	0.0301735	grey
XM_027988214.1	Down syndrome cell adhesion molecule-like protein Dscam2 isoform X26	0.0291416	purple
XM_027990867.1	uncharacterized protein LOC114126838 isoform X3	0.0282811	red
XR_003592975.1		0.027752	purple
XM_027990865.1	histone-lysine N-methyltransferase trithorax isoform X1	0.0250483	pink
XM_027991835.1	calcium/calmodulin-dependent protein kinase type II alpha chain isoform X18	0.0241391	magenta
XM_027981070.1	60S ribosomal protein L10	0.0229587	grey
XM_027989193.1	uncharacterized protein LOC114125438 isoform X1	0.0212471	grey
XM_027982612.1	glutathione S-transferase theta-1-like isoform X2	0.0207675	grey
XM_027985759.1	NFX1-type zinc finger-containing protein 1-like	0.02032	purple

## Sheet: Table S7  Immune system
	No. of DEGS associated with immune system pathways in A. gossypii that acquired CLRDV from infected host plants
Immune System Pathways	Cotton	Hibiscus	Okra	Prickly sida
Platelet activation	2		2	1
Neutrophil extracellular trap formation		1	1	2
Toll-like receptor signaling pathway	1		1
Toll and Imd signaling pathway	1		1
C-type lectin receptor signaling pathway			3
Natural killer cell mediated cytotoxicity			3
Antigen processing and presentation	3	1	4	3
T cell receptor signaling pathway			3	1
Th1 and Th2 cell differentiation			2
Th17 cell differentiation			2
B cell receptor signaling pathway			3
Fc epsilon RI signaling pathway			1
Fc gamma R-mediated phagocytosis			3
Leukocyte transendothelial migration			2	1
Chemokine signaling pathway	2		2
NOD-like receptor signalling pathway	2
IL-17 signalling pathway				1
Total	11	2	33	9

## Sheet: Table S8  Reproduction
		No. of DEGS associated with reproduction in A. gossypii that acquired CLRDV from infected host plants
	GO:0000003	Reproduction
Host	Gene ID	Function	LFC
Cotton	XM_027990258.1	tubulin glycylase 3A-like	9.96602
Cotton	XM_027992333.1	lipoamide acyltransferase component of branched-chain alpha-keto acid dehydrogenase complex, mitochondrial	9.70289
Cotton	XM_027988162.1	tektin-1-like	8.7903
Cotton	XM_027988905.1	nucleosome assembly protein 1-like 1-A	8.51593
Cotton	XM_027984856.1	uncharacterized protein LOC114122253	8.27523
Cotton	XM_027994019.1	tubulin glycylase 3A-like	8.23748
Cotton	XM_027991911.1	dynein regulatory complex subunit 5	8.21116
Cotton	XM_027991874.1	neprilysin-2-like	8.17123
Cotton	XM_027994492.1	radial spoke head 1 homolog	8.08937
Cotton	XM_027991820.1	calcium/calmodulin-dependent protein kinase type II alpha chain isoform X16	7.9636
Cotton	XM_027994774.1	regucalcin-like	7.92208
Cotton	XM_027985285.1	peripheral plasma membrane protein CASK isoform X7	7.74211
Cotton	XM_027993027.1	uncharacterized protein LOC114128506	7.5551
Cotton	XM_027983164.1	thrombin-like enzyme bothrombin	7.38294
Cotton	XM_027981696.1	thrombin-like enzyme cerastocytin	6.81128
Cotton	XM_027983407.1	LOW QUALITY PROTEIN: protein monoglycylase TTLL8-like	6.69425
Cotton	XM_027993657.1	myosin-IB	6.53396
Cotton	XM_027985451.1	sperm-associated antigen 6-like	6.4631
Cotton	XM_027998198.1	LOW QUALITY PROTEIN: DC-STAMP domain-containing protein 2-like	6.40151
Cotton	XM_027994444.1	chymase-like isoform X1	6.27168
Cotton	XM_027987713.1	tubulin glycylase 3A-like	6.17954
Cotton	XM_027990459.1	peroxisomal membrane protein PEX16-like	6.17482
Cotton	XM_027985880.1	adenylyl cyclase 78C-like isoform X2	6.0986
Cotton	XM_027993642.1	myosin regulatory light chain sqh-like	5.9062
Cotton	XM_027991076.1	uncharacterized protein LOC114127002	5.79946
Cotton	XM_027990104.1	LOW QUALITY PROTEIN: dynein regulatory complex subunit 3	5.7269
Cotton	XM_027991866.1	neprilysin-2-like	5.63322
Cotton	XM_027995017.1	dynein intermediate chain 3, ciliary-like isoform X1	5.40278
Cotton	XM_027995786.1	sperm-associated antigen 6-like	5.31837
Cotton	XM_027995662.1	probable tubulin polyglutamylase TTLL1	5.24808
Cotton	XM_027981693.1	kallikrein 1-related peptidase b22-like	5.21081
Cotton	XM_027993918.1	tubulin glycylase 3A-like	5.19329
Cotton	XM_027981699.1	mite allergen Der p 3-like	5.06619
Cotton	XM_027996666.1	tubulin glycylase 3A-like	5.03241
Cotton	XM_027993801.1	probable RNA-binding protein 46	4.99791
Cotton	XM_027994745.1	tektin-4	4.99742
Cotton	XM_027990098.1	dynein intermediate chain 2, ciliary-like	4.97769
Cotton	XM_027984175.1	dynein assembly factor 1, axonemal-like	4.37133
Cotton	XM_027991090.1	armadillo repeat-containing protein gudu-like	4.0065
Cotton	XM_027984191.1	tubulin glycylase 3A-like	3.9708
Cotton	XM_027989711.1	gamma-tubulin complex component 3 homolog	3.61283
Cotton	XM_027992266.1	paramyosin, long form isoform X2	3.12057
Cotton	XM_027986916.1	zinc finger MYND domain-containing protein 10	2.62403
Cotton	XM_027987236.1	juvenile hormone acid O-methyltransferase-like	2.35364
Cotton	XM_027989776.1	myosin heavy chain, non-muscle isoform X3	2.28295
Cotton	XM_027983440.1	sulfhydryl oxidase 1-like	2.19955
Cotton	XM_027995806.1	dynein heavy chain 3, axonemal-like	2.06578
Cotton	XM_027986962.1	ephrin type-B receptor 1-B isoform X1	1.78361
Cotton	XM_027985711.1	puromycin-sensitive aminopeptidase isoform X3	1.67214
Cotton	XM_027998728.1	chromobox protein homolog 5-like	1.53445
Cotton	XM_027997728.1	homeobox protein 12-like isoform X1	1.4563
Cotton	XM_027990147.1	chromodomain-helicase-DNA-binding protein 1-like	1.39765
Cotton	XM_027994948.1	E3 SUMO-protein ligase PIAS2-like	1.35824
Cotton	XM_027994245.1	piwi-like protein Siwi	1.14925
Cotton	XM_027996063.1	multidrug resistance protein 1-like isoform X2	1.10509
Cotton	XM_027994742.1	small ubiquitin-related modifier 2-like	1.01057
Cotton	XM_027995885.1	uncharacterized protein LOC114130821 isoform X2	-1.08735
Cotton	XM_027982219.1	chromodomain-helicase-DNA-binding protein Mi-2 homolog isoform X2	-1.11175
Cotton	XM_027985060.1	high mobility group protein DSP1 isoform X1	-1.20036
Cotton	XM_027993003.1	axin-2 isoform X1	-1.28082
Cotton	XM_027988560.1	guanine nucleotide-binding protein G(o) subunit alpha isoform X1	-1.33085
Cotton	XM_027998405.1	hamartin isoform X1	-1.40151
Cotton	XM_027984327.1	protein patched isoform X3	-1.44412
Cotton	XM_027995581.1	transcriptional regulator ovo isoform X3	-1.95878
Cotton	XM_027986191.1	Fanconi anemia group D2 protein	-2.01276
Cotton	XM_027988674.1	metal transporter CNNM4 isoform X2	-3.50194
Cotton	XM_027998441.1	growth/differentiation factor 8-like isoform X3	-6.02577
Cotton	XM_027985763.1	actin-interacting protein 1 isoform X1	-6.93591
Cotton	XM_027992807.1	lysosomal aspartic protease-like	-7.19423
Cotton	XM_027986058.1	centromere/kinetochore protein zw10 homolog isoform X1	-7.22134
Cotton	XM_027981977.1	serine/threonine-protein kinase fused-like isoform X2	-8.0868
Cotton	XM_027996369.1	fidgetin-like protein 1	-8.65359
Cotton	XM_027981820.1	glucose transporter type 1 isoform X3	-8.74065
Cotton	XM_027994211.1	MAP kinase-activating death domain protein isoform X1	-8.94446
Cotton	XM_027988681.1	exocyst complex component 3	-9.08124
Cotton	XM_027987787.1	dual specificity protein phosphatase CDC14C-like	-9.12561
Hibiscus	XM_027983633.1	aryl hydrocarbon receptor nuclear translocator homolog isoform X4	8.34712
Hibiscus	XM_027987525.1	cyclin-dependent kinase 1-like	8.07717
Hibiscus	XM_027987550.1	uncharacterized protein LOC114124328	8.0533
Hibiscus	XM_027991330.1	GATA-binding factor A-like isoform X1	7.9393
Hibiscus	XM_027990131.1	alpha-L-fucosidase	7.38108
Hibiscus	XM_027984466.1	serine/threonine-protein kinase nekl-3-like isoform X2	7.34622
Hibiscus	XM_027984542.1	kelch-like protein 2 isoform X1	7.02213
Hibiscus	XM_027984191.1	tubulin glycylase 3A-like	4.09717
Hibiscus	XM_027987713.1	tubulin glycylase 3A-like	3.56915
Hibiscus	XM_027981699.1	mite allergen Der p 3-like	3.47833
Hibiscus	XM_027996053.1	E3 ubiquitin-protein ligase XIAP-like	2.77531
Hibiscus	XM_027987304.1	uncharacterized protein LOC114124120	2.12782
Hibiscus	XM_027991100.1	COP9 signalosome complex subunit 7b-like	1.71584
Hibiscus	XM_027986704.1	tudor domain-containing protein 5-like	1.66725
Hibiscus	XM_027991825.1	E3 ubiquitin-protein ligase RNF8-like	1.58523
Hibiscus	XM_027984185.1	acyl-CoA Delta(11) desaturase-like	1.53519
Hibiscus	XM_027994948.1	E3 SUMO-protein ligase PIAS2-like	1.53465
Hibiscus	XM_027998728.1	chromobox protein homolog 5-like	1.51013
Hibiscus	XM_027997417.1	uncharacterized protein LOC114132041	1.41918
Hibiscus	XM_027992124.1	cullin-3-like	1.3339
Hibiscus	XM_027994742.1	small ubiquitin-related modifier 2-like	1.32683
Hibiscus	XM_027983818.1	voltage-dependent calcium channel type A subunit alpha-1 isoform X16	1.06599
Hibiscus	XM_027991991.1	putative uncharacterized protein DDB_G0282133	1.04267
Hibiscus	XM_027996992.1	RNA-binding protein spenito-like	1.01027
Hibiscus	XM_027981336.1	transcription factor kayak isoform X1	-1.03362
Hibiscus	XM_027990986.1	G protein-coupled receptor kinase 1 isoform X1	-1.12672
Hibiscus	XM_027986963.1	ephrin type-B receptor 1-B isoform X2	-1.16359
Hibiscus	XM_027995581.1	transcriptional regulator ovo isoform X3	-1.17298
Hibiscus	XM_027984355.1	longitudinals lacking protein, isoforms H/M/V-like isoform X36	-1.24998
Hibiscus	XM_027981313.1	nipped-B-like protein isoform X1	-1.27189
Hibiscus	XM_027997466.1	misshapen-like kinase 1 isoform X2	-1.29277
Hibiscus	XM_027986218.1	protein held out wings isoform X1	-1.42436
Hibiscus	XM_027987236.1	juvenile hormone acid O-methyltransferase-like	-1.78785
Hibiscus	XM_027994967.1	profilin-like	-2.74958
Hibiscus	XM_027996190.1	protein dispatched isoform X2	-5.10082
Hibiscus	XM_027984546.1	kelch-like protein 2 isoform X4	-6.76776
Hibiscus	XM_027983834.1	peroxisomal targeting signal 1 receptor isoform X1	-7.24826
Hibiscus	XM_027992807.1	lysosomal aspartic protease-like	-7.48848
Hibiscus	XM_027982406.1	Bardet-Biedl syndrome 2 protein homolog isoform X2	-7.63302
Hibiscus	XM_027991329.1	GATA-binding factor A-like isoform X1	-7.80206
Hibiscus	XM_027983622.1	protein gustavus isoform X3	-8.11707
Hibiscus	XM_027986192.1	Fanconi anemia group D2 protein	-8.55981
Hibiscus	XM_027989401.1	dynactin subunit 1 isoform X3	-8.87027
Okra	XM_027985707.1	puromycin-sensitive aminopeptidase isoform X1	23.8331
Okra	XM_027992724.1	huntingtin isoform X2	23.7207
Okra	XM_027989816.1	jmjC domain-containing histone demethylation protein 1 isoform X3	12.4856
Okra	XM_027995846.1	calcineurin subunit B type 2	11.5123
Okra	XM_027983286.1	rho-associated protein kinase 2 isoform X1	9.26975
Okra	XM_027984784.1	transcriptional coactivator yorkie-like	9.11201
Okra	XM_027982164.1	replication protein A 70 kDa DNA-binding subunit-like	8.52533
Okra	XM_027986311.1	potassium voltage-gated channel protein eag-like isoform X3	8.44879
Okra	XM_027998347.1	uncharacterized protein LOC114132776 isoform X2	8.44824
Okra	XM_027994345.1	glutamate-gated chloride channel-like isoform X2	8.41341
Okra	XM_027988313.1	schwannomin-interacting protein 1-like	8.25593
Okra	XM_027992016.1	heat shock factor protein isoform X1	8.18919
Okra	XM_027988877.1	rho guanine nucleotide exchange factor 7 isoform X1	8.17091
Okra	XM_027995847.1	calcineurin subunit B type 2	8.14664
Okra	XM_027992706.1	centromere protein J	8.1024
Okra	XM_027989401.1	dynactin subunit 1 isoform X3	7.98799
Okra	XM_027993222.1	cyclin-dependent kinase 1-A-like isoform X1	7.66901
Okra	XM_027982240.1	protein Wnt-11b-1-like isoform X2	7.52147
Okra	XM_027991782.1	calcium/calmodulin-dependent protein kinase type II alpha chain isoform X11	7.51266
Okra	XM_027992178.1	mutS protein homolog 5-like	7.20556
Okra	XM_027992624.1	ras-related C3 botulinum toxin substrate 3-like	7.1318
Okra	XM_027985285.1	peripheral plasma membrane protein CASK isoform X7	5.92428
Okra	XM_027991073.1	bifunctional heparan sulfate N-deacetylase/N-sulfotransferase-like isoform X2	5.36656
Okra	XM_027992291.1	tyrosine-protein kinase CSK	5.231
Okra	XM_027991274.1	gustatory and odorant receptor 22	3.36217
Okra	XM_027990520.1	choline-phosphate cytidylyltransferase A-like	2.98204
Okra	XM_027982409.1	Bardet-Biedl syndrome 2 protein homolog isoform X3	2.66934
Okra	XM_027989418.1	probable ATP-dependent DNA helicase HFM1	2.37495
Okra	XM_027983500.1	hydroxyacylglutathione hydrolase, mitochondrial isoform X2	2.19105
Okra	XM_027983635.1	aryl hydrocarbon receptor nuclear translocator homolog isoform X6	2.18899
Okra	XM_027987236.1	juvenile hormone acid O-methyltransferase-like	2.14727
Okra	XM_027994291.1	lipopolysaccharide-induced tumor necrosis factor-alpha factor homolog	2.05895
Okra	XM_027991100.1	COP9 signalosome complex subunit 7b-like	1.9442
Okra	XM_027996490.1	cell division cycle protein 27 homolog isoform X2	1.8943
Okra	XM_027982408.1	Bardet-Biedl syndrome 2 protein homolog isoform X3	1.84431
Okra	XM_027988682.1	NAD-dependent protein deacetylase Sirt6	1.83851
Okra	XM_027982655.1	protein phosphatase 1 regulatory subunit 12C isoform X4	1.73611
Okra	XM_027991760.1	ubiquitin-protein ligase E3A isoform X2	1.59206
Okra	XM_027984333.1	protein patched homolog 1 isoform X4	1.59026
Okra	XM_027987421.1	ubiquitin-conjugating enzyme E2-17 kDa-like	1.50506
Okra	XM_027989295.1	15-hydroxyprostaglandin dehydrogenase [NAD(+)]-like	1.47629
Okra	XM_027990405.1	embryonic polarity protein dorsal-like isoform X1	1.46812
Okra	XM_027992190.1	putative phosphatidate phosphatase	1.43945
Okra	XM_027990221.1	caspase-1-like	1.38635
Okra	XM_027986882.1	matrix metalloproteinase-2-like	1.38377
Okra	XM_027995803.1	tyrosine-protein phosphatase non-receptor type 9-like	1.33343
Okra	XM_027984815.1	WW domain-binding protein 2 isoform X2	1.28958
Okra	XM_027982907.1	splicing factor 1	1.28584
Okra	XM_027989485.1	ring canal kelch homolog	1.2783
Okra	XM_027983253.1	small conductance calcium-activated potassium channel protein isoform X1	1.2759
Okra	XM_027992685.1	5'-AMP-activated protein kinase subunit gamma isoform X1	1.26253
Okra	XM_027983182.1	1,2-dihydroxy-3-keto-5-methylthiopentene dioxygenase-like isoform X2	1.25895
Okra	XM_027982623.1	delta(24)-sterol reductase-like isoform X2	1.25588
Okra	XM_027993416.1	dynamin isoform X7	1.25267
Okra	XM_027991394.1	uncharacterized protein LOC114127214	1.24184
Okra	XM_027994290.1	lipopolysaccharide-induced tumor necrosis factor-alpha factor homolog	1.236
Okra	XM_027985995.1	protein lethal(2)essential for life	1.23108
Okra	XM_027980727.1	ets DNA-binding protein pokkuri-like	1.21627
Okra	XM_027985521.1	phosphatidylinositol 4-phosphate 5-kinase type-1 alpha-like isoform X1	1.19686
Okra	XM_027989860.1	POC1 centriolar protein homolog B-like	1.19316
Okra	XM_027983499.1	hydroxyacylglutathione hydrolase, mitochondrial isoform X2	1.18555
Okra	XM_027984635.1	uncharacterized protein LOC114122080 isoform X1	1.17165
Okra	XM_027992845.1	phosphatidylinositol 3,4,5-trisphosphate 3-phosphatase and dual-specificity protein phosphatase PTEN isoform X3	1.16692
Okra	XM_027996164.1	EARP-interacting protein homolog	1.15833
Okra	XM_027991397.1	uncharacterized protein LOC114127216	1.15493
Okra	XM_027993251.1	ethanolamine kinase 1	1.12635
Okra	XM_027996357.1	prolyl 4-hydroxylase subunit alpha-2-like	1.11434
Okra	XM_027987331.1	elongation of very long chain fatty acids protein 4-like isoform X2	1.10051
Okra	XM_027991276.1	galactosylceramide sulfotransferase-like isoform X2	1.0822
Okra	XM_027989106.1	esterase E4-like	1.06731
Okra	XM_027992567.1	insulin-like receptor isoform X2	1.02916
Okra	XM_027986017.1	serine/threonine-protein phosphatase 4 catalytic subunit	1.02803
Okra	XM_027986318.1	skin secretory protein xP2-like	-1.00314
Okra	XM_027983668.1	heterogeneous nuclear ribonucleoprotein K isoform X2	-1.00568
Okra	XM_027988293.1	transcription factor 12 isoform X3	-1.00574
Okra	XM_027988532.1	ATP-dependent RNA helicase vasa-like	-1.00934
Okra	XM_027989817.1	jmjC domain-containing histone demethylation protein 1 isoform X4	-1.00979
Okra	XM_027992681.1	chromatin-remodeling complex ATPase chain Iswi isoform X2	-1.01471
Okra	XM_027990456.1	cytochrome P450 307a1-like	-1.01904
Okra	XM_027982887.1	angiotensin-converting enzyme-like isoform X1	-1.02438
Okra	XM_027996061.1	multidrug resistance protein 1B-like isoform X1	-1.02799
Okra	XM_027991204.1	putative peptidyl-tRNA hydrolase PTRHD1	-1.05044
Okra	XM_027992245.1	procollagen-lysine,2-oxoglutarate 5-dioxygenase-like	-1.06148
Okra	XM_027996685.1	synaptic functional regulator FMR1 isoform X2	-1.07058
Okra	XM_027989678.1	E3 ubiquitin-protein ligase hyd isoform X6	-1.0763
Okra	XM_027990114.1	calpain-A-like	-1.08287
Okra	XM_027984543.1	kelch-like protein 2 isoform X1	-1.116
Okra	XM_027986804.1	hydroxymethylglutaryl-CoA synthase 2	-1.12161
Okra	XM_027989588.1	interferon regulatory factor 2-binding protein-like A isoform X1	-1.13297
Okra	XM_027996300.1	protein transport protein Sec61 subunit gamma	-1.1424
Okra	XM_027987485.1	cadherin-99C isoform X2	-1.15151
Okra	XM_027996686.1	synaptic functional regulator FMR1 isoform X3	-1.15258
Okra	XM_027989729.1	RNA polymerase II degradation factor 1-like	-1.1543
Okra	XM_027995848.1	calcineurin subunit B type 2	-1.15905
Okra	XM_027986242.1	probable phospholipid hydroperoxide glutathione peroxidase isoform X3	-1.16432
Okra	XM_027996063.1	multidrug resistance protein 1-like isoform X2	-1.16598
Okra	XM_027996594.1	DNA topoisomerase 2	-1.17996
Okra	XM_027989948.1	protein vein	-1.19014
Okra	XM_027982023.1	double-strand break repair protein MRE11-like	-1.19264
Okra	XM_027987051.1	ring canal kelch homolog	-1.20633
Okra	XM_027983632.1	aryl hydrocarbon receptor nuclear translocator homolog isoform X3	-1.22712
Okra	XM_027991828.1	neprilysin-2-like	-1.23807
Okra	XM_027993243.1	multidrug resistance protein 1A-like isoform X2	-1.26149
Okra	XM_027987391.1	dynein heavy chain, cytoplasmic isoform X4	-1.26833
Okra	XM_027986218.1	protein held out wings isoform X1	-1.2852
Okra	XM_027982526.1	longitudinals lacking protein, isoforms A/B/D/L-like isoform X12	-1.28619
Okra	XM_027992566.1	homeobox protein H55	-1.3001
Okra	XM_027983341.1	tropomyosin isoform X10	-1.31629
Okra	XM_027995998.1	dystonin isoform X3	-1.32388
Okra	XM_027987334.1	elongation of very long chain fatty acids protein AAEL008004-like	-1.33215
Okra	XM_027992266.1	paramyosin, long form isoform X2	-1.33271
Okra	XM_027988409.1	DNA repair protein RAD51 homolog 3	-1.34611
Okra	XM_027995885.1	uncharacterized protein LOC114130821 isoform X2	-1.36508
Okra	XM_027991716.1	multidrug resistance-associated protein 1 isoform X3	-1.36539
Okra	XM_027989465.1	KH domain-containing, RNA-binding, signal transduction-associated protein 2	-1.38886
Okra	XM_027994364.1	serine/threonine-protein kinase unc-51	-1.39233
Okra	XM_027986450.1	T-complex protein 1 subunit theta	-1.40656
Okra	XM_027995364.1	protein wings apart-like isoform X2	-1.41062
Okra	XM_027991755.1	calcium/calmodulin-dependent protein kinase type II alpha chain isoform X8	-1.42367
Okra	XM_027997261.1	protein yellow	-1.4248
Okra	XM_027990986.1	G protein-coupled receptor kinase 1 isoform X1	-1.44143
Okra	XM_027982483.1	homeotic protein spalt-major-like isoform X2	-1.46532
Okra	XM_027981735.1	zinc finger protein 628-like isoform X1	-1.47205
Okra	XM_027985188.1	transcription initiation factor TFIID subunit 9-like	-1.50191
Okra	XM_027988423.1	deformed epidermal autoregulatory factor 1-like	-1.51486
Okra	XM_027998010.1	alpha-tubulin N-acetyltransferase 1-like isoform X1	-1.53074
Okra	XM_027983666.1	heterogeneous nuclear ribonucleoprotein K isoform X1	-1.54383
Okra	XM_027984574.1	coatomer subunit gamma-2 isoform X1	-1.56024
Okra	XM_027985970.1	sodium/hydrogen exchanger 9B2-like	-1.5702
Okra	XM_027987910.1	nuclear factor 1 X-type isoform X5	-1.57645
Okra	XM_027996922.1	insulin receptor substrate 1-like isoform X1	-1.58466
Okra	XM_027988288.1	protein enabled-like isoform X1	-1.59847
Okra	XM_027995999.1	dystonin isoform X4	-1.60416
Okra	XM_027982219.1	chromodomain-helicase-DNA-binding protein Mi-2 homolog isoform X2	-1.72142
Okra	XM_027995373.1	serine protease nudel	-1.75748
Okra	XM_027991840.1	AT-rich interactive domain-containing protein 4B-like isoform X4	-1.76681
Okra	XM_027996471.1	neurabin-1 isoform X1	-1.77111
Okra	XM_027992017.1	heat shock factor protein isoform X2	-1.77274
Okra	XM_027986245.1	probable phospholipid hydroperoxide glutathione peroxidase isoform X4	-1.83699
Okra	XM_027994742.1	small ubiquitin-related modifier 2-like	-1.85796
Okra	XM_027984646.1	RNA-binding protein 1-like isoform X2	-1.86303
Okra	XM_027995581.1	transcriptional regulator ovo isoform X3	-1.97219
Okra	XM_027983358.1	kinesin light chain isoform X1	-1.98385
Okra	XM_027998235.1	chorion peroxidase-like	-1.9851
Okra	XM_027988560.1	guanine nucleotide-binding protein G(o) subunit alpha isoform X1	-1.99444
Okra	XM_027997805.1	coatomer subunit beta'-like	-2.01162
Okra	XM_027980324.1	far upstream element-binding protein 3 isoform X2	-2.03722
Okra	XM_027983380.1	longitudinals lacking protein, isoforms A/B/D/L-like isoform X23	-2.07778
Okra	XM_027991613.1	protein apterous-like isoform X1	-2.13278
Okra	XM_027988364.1	G2/M phase-specific E3 ubiquitin-protein ligase-like isoform X1	-2.16582
Okra	XM_027987088.1	mediator of RNA polymerase II transcription subunit 22	-2.23305
Okra	XM_027982911.1	splicing factor 1	-2.24948
Okra	XM_027991805.1	neprilysin-2-like	-2.2653
Okra	XM_027985974.1	sodium/hydrogen exchanger 9B2-like	-2.29127
Okra	XM_027994600.1	glucose dehydrogenase [FAD, quinone] isoform X2	-2.29669
Okra	XM_027986192.1	Fanconi anemia group D2 protein	-2.42872
Okra	XM_027987912.1	nuclear factor 1 X-type isoform X6	-3.21494
Okra	XM_027995429.1	mitotic spindle assembly checkpoint protein MAD2A	-3.32082
Okra	XM_027984655.1	heat shock 70 kDa protein cognate 4 isoform X4	-3.71583
Okra	XM_027993657.1	myosin-IB	-3.99088
Okra	XM_027986967.1	ephrin type-B receptor 1-B isoform X6	-4.12794
Okra	XM_027992684.1	5'-AMP-activated protein kinase subunit gamma isoform X1	-4.50691
Okra	XM_027981699.1	mite allergen Der p 3-like	-4.64172
Okra	XM_027988771.1	14 kDa phosphohistidine phosphatase isoform X1	-4.69721
Okra	XM_027983858.1	polyhomeotic-proximal chromatin protein-like isoform X1	-4.83693
Okra	XM_027987713.1	tubulin glycylase 3A-like	-5.06087
Okra	XM_027986246.1	probable phospholipid hydroperoxide glutathione peroxidase isoform X5	-6.39368
Okra	XM_027985527.1	GSK3B-interacting protein-like	-6.50708
Okra	XM_027982400.1	intraflagellar transport protein 56 isoform X2	-6.51284
Okra	XM_027985899.1	myosin-IB-like	-6.59603
Okra	XM_027993642.1	myosin regulatory light chain sqh-like	-6.65001
Okra	XM_027984856.1	uncharacterized protein LOC114122253	-6.67397
Okra	XM_027983407.1	LOW QUALITY PROTEIN: protein monoglycylase TTLL8-like	-6.70024
Okra	XM_027990104.1	LOW QUALITY PROTEIN: dynein regulatory complex subunit 3	-6.79766
Okra	XM_027985945.1	ras-related and estrogen-regulated growth inhibitor isoform X2	-6.82885
Okra	XM_027995085.1	protein tilB homolog	-6.92167
Okra	XM_027994019.1	tubulin glycylase 3A-like	-7.11116
Okra	XM_027988162.1	tektin-1-like	-7.11392
Okra	XM_027991090.1	armadillo repeat-containing protein gudu-like	-7.13188
Okra	XM_027995786.1	sperm-associated antigen 6-like	-7.37655
Okra	XM_027994774.1	regucalcin-like	-7.37976
Okra	XM_027986985.1	LHFPL tetraspan subfamily member 2 protein	-7.72111
Okra	XM_027993801.1	probable RNA-binding protein 46	-7.73876
Okra	XM_027995212.1	bromodomain-containing protein 3-like isoform X2	-8.24098
Okra	XM_027990855.1	beclin-1-like protein A isoform X1	-8.29263
Okra	XM_027982499.1	mitogen-activated protein kinase kinase kinase 10 isoform X1	-8.96119
Okra	XM_027986401.1	protein ECT2 isoform X1	-9.00046
Okra	XM_027995849.1	calcineurin subunit B type 2	-9.98827
Okra	XM_027994085.1	ecotropic viral integration site 5 ortholog-like isoform X1	-10.092
Okra	XM_027995211.1	bromodomain-containing protein 3-like isoform X1	-10.1196
Okra	XM_027992807.1	lysosomal aspartic protease-like	-11.2515
Okra	XM_027989778.1	myosin heavy chain, non-muscle isoform X5	-25.5597
Prickly sida	XM_027992705.1	centromere protein J	9.2354
Prickly sida	XM_027983053.1	cytoplasmic dynein 1 intermediate chain-like isoform X4	8.73388
Prickly sida	XM_027995361.1	protein wings apart-like isoform X1	8.49759
Prickly sida	XM_027991280.1	serine/threonine-protein kinase PLK1-like	8.39843
Prickly sida	XM_027992706.1	centromere protein J	8.15722
Prickly sida	XM_027982378.1	diuretic hormone receptor-like isoform X2	7.63933
Prickly sida	XM_027993263.1	sex peptide receptor-like isoform X1	6.68957
Prickly sida	XM_027993264.1	sex peptide receptor-like isoform X1	6.68957
Prickly sida	XM_027984548.1	kelch-like protein 2 isoform X6	6.32354
Prickly sida	XM_027986933.1	endoplasmic reticulum metallopeptidase 1-like	5.9033
Prickly sida	XM_027990063.1	endoplasmic reticulum metallopeptidase 1-like	5.9033
Prickly sida	XM_027989965.1	LOW QUALITY PROTEIN: cytokine receptor-like	3.58432
Prickly sida	XM_027991614.1	protein apterous-like isoform X2	2.11282
Prickly sida	XM_027997371.1	inositol-trisphosphate 3-kinase homolog isoform X1	2.00304
Prickly sida	XM_027983353.1	tropomyosin-1, isoforms 9A/A/B isoform X20	1.90452
Prickly sida	XM_027980419.1	pendrin-like isoform X1	1.87184
Prickly sida	XM_027998746.1	neuropeptide Y receptor type 2-like	1.80967
Prickly sida	XM_027990501.1	activin receptor type-2A-like isoform X1	1.68536
Prickly sida	XM_027994730.1	adenylate kinase 7-like	1.4585
Prickly sida	XM_027995579.1	transcriptional regulator ovo isoform X1	1.40898
Prickly sida	XM_027994292.1	lipopolysaccharide-induced tumor necrosis factor-alpha factor homolog	1.40711
Prickly sida	XM_027985112.1	cytoplasmic polyadenylation element-binding protein 1	1.39816
Prickly sida	XM_027982408.1	Bardet-Biedl syndrome 2 protein homolog isoform X3	1.39796
Prickly sida	XM_027986692.1	pancreatic triacylglycerol lipase-like isoform X1	1.24606
Prickly sida	XM_027996356.1	prolyl 4-hydroxylase subunit alpha-1-like	1.23336
Prickly sida	XM_027985159.1	longitudinals lacking protein, isoforms A/B/D/L-like isoform X47	1.20427
Prickly sida	XM_027984722.1	bromodomain-containing protein 4-like isoform X3	1.12185
Prickly sida	XM_027982090.1	amyloid protein-binding protein 2-like isoform X2	1.10504
Prickly sida	XM_027989472.1	LIM domain only protein 3-like	1.08933
Prickly sida	XM_027985943.1	ras-related and estrogen-regulated growth inhibitor isoform X1	1.08877
Prickly sida	XM_027981336.1	transcription factor kayak isoform X1	1.07741
Prickly sida	XM_027996893.1	receptor-type tyrosine-protein phosphatase N2-like	1.05448
Prickly sida	XM_027980613.1	neuropeptide SIFamide receptor-like	1.02737
Prickly sida	XM_027996888.1	receptor-type tyrosine-protein phosphatase N2-like	1.00321
Prickly sida	XM_027983337.1	tropomyosin isoform X6	-1.01499
Prickly sida	XM_027981994.1	protein phosphatase PP2A 55 kDa regulatory subunit-like isoform X1	-1.01573
Prickly sida	XM_027996916.1	sister chromatid cohesion protein PDS5 homolog B-B	-1.03456
Prickly sida	XM_027997727.1	homeobox protein 12-like isoform X1	-1.09126
Prickly sida	XM_027994620.1	tyrosine-protein kinase Btk29A isoform X2	-1.14631
Prickly sida	XM_027986988.1	LHFPL tetraspan subfamily member 2 protein	-1.24581
Prickly sida	XM_027993003.1	axin-2 isoform X1	-1.34664
Prickly sida	XM_027993243.1	multidrug resistance protein 1A-like isoform X2	-1.35922
Prickly sida	XM_027998426.1	growth/differentiation factor 8-like	-1.37487
Prickly sida	XM_027995315.1	myelin expression factor 2 isoform X2	-1.38211
Prickly sida	XM_027995338.1	uncharacterized protein LOC114130370 isoform X2	-1.54709
Prickly sida	XM_027984571.1	growth/differentiation factor 11	-1.55993
Prickly sida	XM_027980524.1	protein unc-45 homolog A	-1.58891
Prickly sida	XM_027984455.1	serine/threonine-protein kinase MARK2-like isoform X8	-1.7108
Prickly sida	XM_027987334.1	elongation of very long chain fatty acids protein AAEL008004-like	-1.7145
Prickly sida	XM_027995626.1	NHP2-like protein 1 isoform X1	-1.75801
Prickly sida	XM_027992836.1	lethal(2) giant larvae protein homolog 2 isoform X1	-1.82765
Prickly sida	XM_027991805.1	neprilysin-2-like	-2.32717
Prickly sida	XM_027983455.1	ADP,ATP carrier protein 2	-2.54947
Prickly sida	XM_027987236.1	juvenile hormone acid O-methyltransferase-like	-3.25243
Prickly sida	XM_027997261.1	protein yellow	-4.29228
Prickly sida	XM_027998441.1	growth/differentiation factor 8-like isoform X3	-6.33157
Prickly sida	XM_027984627.1	tubulin polyglutamylase TTLL6	-7.33439
Prickly sida	XM_027991275.1	galactosylceramide sulfotransferase-like isoform X1	-7.72669
Prickly sida	XM_027998486.1	exocyst complex component 8 isoform X2	-7.72817
Prickly sida	XM_027991279.1	serine/threonine-protein kinase PLK1-like	-7.89196
Prickly sida	XM_027989909.1	uncharacterized protein LOC114126041	-8.12415
Prickly sida	XM_027981475.1	serine/threonine-protein kinase ATR-like isoform X2	-8.79243
Prickly sida	XM_027994350.1	glutamate-gated chloride channel-like isoform X6	-8.89079
Prickly sida	XM_027989399.1	dynactin subunit 1 isoform X1	-10.2956
Prickly sida	XM_027983335.1	tropomyosin-2 isoform X4	-13.0613
Prickly sida	XM_027992266.1	paramyosin, long form isoform X2	-13.9909
